# Supplementary material for: Structural Modeling of Protein–DNA Interactions Underlying Genome Copy Number Variation in Nanoviruses
Source: Comput Struct Biotechnol J. 2026 Jul 23;35(1):0156. doi: 10.34133/csbj.0156 (PMC13392288; doi:10.34133/csbj.0156)
Supplement: Supplementary 1 — Figs. S1 to S8 Data S1 to S4 [file csbj.0156.f1.zip]

Archive with 5 entries (5 files):
- Supplementary Information.pdf
- Supplementary_Data_1_MDV_Rep ptp.csv
- Supplementary_Data_2_FBNYV_Rep ptp.csv
- Supplementary_Data_3_MDV_MP ptp.csv
- Supplementary_Data_4_FBNYV_MP ptp.csv
