# Supplementary material for: Structural Modeling of Protein–DNA Interactions Underlying Genome Copy Number Variation in Nanoviruses
Source: Comput Struct Biotechnol J. 2026 Jul 23;35(1):0156. doi: 10.34133/csbj.0156 (PMC13392288; doi:10.34133/csbj.0156)
Supplement: Supplementary 1 — Figs. S1 to S8 Data S1 to S4 [file csbj.0156.f1.zip › Supplementary_Data_1_MDV_Rep ptp.csv]

GENERALIZED BORN:
Complex Energy Terms
Frame #	BOND	ANGLE	DIHED	UB	IMP	CMAP	VDWAALS	EEL	1-4 VDW	1-4 EEL	EGB	ESURF	GGAS	GSOLV	TOTAL
1	1906.88	3966.44	6268.83	1006.28	200.55	-100.35	-3611.23	26401.83	2560.13	2086.08	-58487.48	241.8	40685.45	-58245.68	-17560.23
26	1953.16	3949.28	6292.79	949.2	205.03	-115.94	-3635.15	22797.89	2532.93	2210.36	-54843.24	247.98	37139.55	-54595.26	-17455.71
51	1897.04	4009.87	6269.07	998.42	214.72	-124.45	-3468.06	21465.68	2552.45	2298.99	-53639.46	254.85	36113.73	-53384.61	-17270.88
76	1824.96	3931.47	6201.75	977.66	211.36	-126.34	-3567.93	22683.02	2574.65	2395.94	-54858.35	250.45	37106.52	-54607.9	-17501.38
101	1935.56	3980.75	6199.76	962.85	202.37	-127.06	-3576.11	20815.39	2536.85	2296.8	-52891.62	243.66	35227.16	-52647.96	-17420.8
126	1975.69	4004.99	6203.86	971.29	208.29	-144.37	-3604.86	21868.18	2484.23	2172.43	-53782.75	246.36	36139.73	-53536.39	-17396.66
151	1912.8	3965.37	6225.04	962.77	204.97	-142.95	-3554.69	21217.61	2514.35	2326.7	-53367.94	253.27	35631.96	-53114.67	-17482.71
176	1923.42	3909.17	6222.9	975.36	196.51	-132.17	-3539.56	21568.74	2528.53	2232.48	-53698.95	249.82	35885.37	-53449.13	-17563.76
201	1879.46	3955.64	6145.37	998.91	211.94	-104.47	-3551.22	21312.84	2550.35	2292.05	-53388.75	241.5	35690.87	-53147.25	-17456.38
226	1871.68	4066.59	6209.56	982.36	204.66	-133.04	-3624.44	21667.32	2508.43	2180.23	-53630.68	240.57	35933.35	-53390.12	-17456.76
251	1949.92	3989.76	6202.61	972.98	219.78	-109.73	-3625.92	21032.18	2530.42	2288.65	-53086.15	242.87	35450.64	-52843.28	-17392.63
276	1895.22	3974.4	6194.02	973.96	188.82	-133.54	-3670.4	22526.42	2522.98	2234.16	-54515.3	239.59	36706.02	-54275.72	-17569.7
301	1832.12	3931.29	6200.96	958.49	208.09	-127.12	-3650.66	22167.37	2563.09	2404.06	-54274.49	240.11	36487.69	-54034.39	-17546.7
326	1919.44	3980.61	6166.34	1004.33	205.63	-135.58	-3607.59	23064.78	2514.36	2305.66	-55050.31	240.45	37417.98	-54809.86	-17391.88
351	1805.69	3999.08	6206.99	970.53	209.41	-139.22	-3704.38	23152.35	2536.49	2265.49	-55039.15	235.32	37302.44	-54803.83	-17501.4
376	1902.56	3938.52	6181.74	984.39	202.63	-134.79	-3639.07	22501.24	2470.89	2292.78	-54492.12	237.97	36700.9	-54254.15	-17553.25
401	1862.71	3999.58	6167.98	967.94	196.48	-121.88	-3634.65	22550.16	2511.33	2340.96	-54557.17	237.35	36840.61	-54319.82	-17479.21
426	1817.42	3980.83	6161.6	957.31	196.2	-138.58	-3732.41	22234.4	2535.29	2470.18	-54292.65	233.43	36482.23	-54059.22	-17576.99
451	1873.86	3946.75	6178.14	953.86	186.31	-119.83	-3701.08	21875.92	2533.77	2364.7	-53921.92	232.65	36092.41	-53689.27	-17596.86
476	1872.48	3961.16	6209.02	969.93	208.1	-149.56	-3683.68	22504.11	2491.08	2216.84	-54428.7	237.28	36599.49	-54191.42	-17591.92
501	1893.56	4070.05	6210.5	971.57	214.1	-133.11	-3719.59	22644.92	2514.43	2263.19	-54619.56	233.7	36929.63	-54385.85	-17456.23
526	1886.65	3959.79	6176.85	962.42	202.16	-134.38	-3672.52	22235.94	2547.57	2407.65	-54366.1	236.78	36572.13	-54129.32	-17557.19
551	1856.95	4051.45	6157.71	982.45	207.93	-141.58	-3690.45	22527.65	2550.19	2205.02	-54454.65	237.21	36707.32	-54217.44	-17510.13
576	1937.37	4032.08	6159.82	953.73	213.62	-115.66	-3723.6	23808.54	2527.86	2287.33	-55669.52	239.57	38081.1	-55429.94	-17348.84
601	1918.7	3924.65	6170.05	966.28	198.16	-137.94	-3667.75	23341.85	2517.22	2395.98	-55390.9	238.07	37627.2	-55152.83	-17525.63
626	1898.53	4027.13	6181.85	968.83	207.55	-137.0	-3702.67	22578.98	2534.98	2238.34	-54511.93	233.72	36796.52	-54278.21	-17481.69
651	1846.01	3975.03	6184.47	971.65	208.67	-126.69	-3650.7	22410.46	2572.08	2396.27	-54452.98	239.58	36787.24	-54213.4	-17426.17
676	1911.51	3968.78	6202.82	970.59	191.56	-128.08	-3643.4	22016.09	2529.33	2279.11	-54123.32	235.02	36298.32	-53888.3	-17589.99
701	1842.54	4038.21	6156.32	995.12	206.8	-115.22	-3666.69	22203.01	2514.9	2257.37	-54304.86	240.81	36432.37	-54064.04	-17631.67
726	1894.42	3941.47	6151.11	945.04	206.95	-118.31	-3707.15	21914.06	2570.4	2177.26	-53898.71	237.43	35975.27	-53661.28	-17686.02
751	1909.65	3990.2	6192.08	960.42	200.85	-144.07	-3659.96	22438.1	2526.52	2163.81	-54388.58	235.72	36577.6	-54152.86	-17575.26
776	1805.48	4006.69	6220.42	985.67	210.25	-136.91	-3674.95	22149.04	2516.93	2270.82	-54191.74	238.37	36353.44	-53953.36	-17599.92
801	1876.05	3978.58	6207.01	971.37	211.11	-111.16	-3673.8	22035.18	2589.12	2208.53	-53973.92	238.7	36291.98	-53735.22	-17443.23
826	1875.53	3969.6	6159.12	972.85	208.31	-109.74	-3713.6	22058.88	2565.51	2304.26	-54033.94	240.1	36290.72	-53793.83	-17503.11
851	1922.69	4068.91	6173.74	986.82	196.15	-137.28	-3678.84	21254.98	2511.14	2211.08	-53303.96	235.31	35509.38	-53068.65	-17559.27
876	1835.1	3998.42	6165.92	965.62	248.85	-116.24	-3768.74	21774.45	2512.11	2268.63	-53757.02	234.8	35884.11	-53522.21	-17638.11
901	1871.95	3999.94	6134.06	956.24	201.34	-113.98	-3670.37	21853.84	2530.62	2310.21	-53880.98	234.76	36073.84	-53646.22	-17572.38
926	1923.78	3914.15	6166.85	942.74	213.35	-118.81	-3661.08	22073.46	2563.96	2267.19	-54052.05	237.82	36285.58	-53814.23	-17528.65
951	1864.45	3985.88	6208.24	941.34	216.59	-139.84	-3626.64	21992.08	2563.03	2136.13	-54016.02	239.92	36141.28	-53776.1	-17634.82
976	1940.26	3998.28	6185.37	937.28	210.26	-105.21	-3662.39	22435.03	2536.59	2230.97	-54436.39	241.55	36706.43	-54194.83	-17488.4
1001	1882.84	3970.83	6140.63	990.96	192.98	-127.02	-3657.39	21849.15	2534.5	2145.18	-53834.74	240.65	35922.66	-53594.1	-17671.44
Receptor Energy Terms
Frame #	BOND	ANGLE	DIHED	UB	IMP	CMAP	VDWAALS	EEL	1-4 VDW	1-4 EEL	EGB	ESURF	GGAS	GSOLV	TOTAL
1	989.19	2222.48	2874.74	288.72	144.22	-100.35	-1935.74	-17429.71	911.11	10814.85	-5047.51	132.94	-1220.48	-4914.56	-6135.05
26	994.17	2265.13	2928.29	290.39	151.44	-115.94	-1955.05	-17141.73	899.07	10812.36	-5249.6	137.47	-871.85	-5112.13	-5983.98
51	989.27	2261.6	2928.86	300.08	158.42	-124.45	-1897.63	-17212.84	907.16	10845.65	-5210.99	136.95	-843.87	-5074.04	-5917.91
76	939.82	2229.62	2853.34	288.82	153.11	-126.34	-1901.39	-17065.31	925.69	10901.71	-5346.36	138.01	-800.93	-5208.35	-6009.28
101	972.48	2257.09	2879.3	288.88	149.27	-127.06	-1916.4	-16940.32	894.09	10824.0	-5422.64	134.43	-718.67	-5288.21	-6006.88
126	1013.43	2256.77	2882.17	287.8	151.11	-144.37	-1915.95	-17074.0	883.6	10743.12	-5210.6	135.98	-916.33	-5074.62	-5990.95
151	975.01	2229.94	2888.5	303.62	155.0	-142.95	-1899.14	-17053.79	884.01	10851.8	-5329.13	137.57	-808.02	-5191.56	-5999.58
176	1008.95	2162.67	2881.34	291.7	142.24	-132.17	-1860.58	-17170.65	880.87	10807.41	-5219.82	137.37	-988.22	-5082.45	-6070.67
201	975.33	2237.22	2865.93	292.82	153.93	-104.47	-1904.85	-17329.71	926.33	10837.99	-5081.88	132.79	-1049.47	-4949.09	-5998.56
226	948.05	2328.62	2901.73	291.63	151.75	-133.04	-1924.96	-17134.96	899.13	10728.06	-5165.88	134.72	-944.0	-5031.16	-5975.16
251	986.01	2279.07	2878.94	296.14	166.02	-109.73	-1958.83	-17034.02	900.68	10757.56	-5231.89	133.66	-838.17	-5098.23	-5936.41
276	983.7	2260.63	2884.2	289.38	139.09	-133.54	-1930.51	-17084.01	890.97	10770.95	-5230.98	135.96	-929.15	-5095.02	-6024.17
301	938.4	2279.86	2887.74	293.57	146.82	-127.12	-1882.3	-17264.71	912.35	10851.41	-5174.21	138.2	-963.98	-5036.01	-5999.99
326	995.44	2234.64	2875.21	299.95	153.29	-135.58	-1872.83	-17240.67	909.17	10819.59	-5153.42	138.55	-961.78	-5014.87	-5976.64
351	918.66	2284.28	2887.1	288.2	160.1	-139.22	-1902.46	-17148.28	895.79	10798.89	-5200.68	137.04	-956.95	-5063.64	-6020.59
376	976.28	2217.45	2891.7	288.54	147.39	-134.79	-1895.51	-17349.01	890.84	10833.84	-5028.62	135.79	-1133.27	-4892.82	-6026.1
401	968.37	2267.8	2858.55	280.03	138.76	-121.88	-1884.18	-17387.81	891.83	10833.97	-5007.88	135.62	-1154.57	-4872.25	-6026.82
426	933.63	2239.08	2876.7	284.96	143.74	-138.58	-1914.01	-17131.25	898.24	10887.18	-5311.29	136.98	-920.29	-5174.31	-6094.6
451	949.27	2186.45	2863.46	284.29	136.56	-119.83	-1900.93	-17314.77	905.45	10911.61	-5140.1	134.78	-1098.45	-5005.32	-6103.77
476	968.6	2243.43	2905.18	286.78	153.79	-149.56	-1900.26	-17218.17	883.3	10758.36	-5123.58	137.53	-1068.54	-4986.05	-6054.58
501	985.47	2267.04	2882.75	288.96	159.75	-133.11	-1888.71	-17052.09	885.18	10786.27	-5327.88	138.5	-818.48	-5189.38	-6007.85
526	982.76	2249.79	2853.11	291.85	141.85	-134.38	-1902.6	-17263.3	898.63	10802.98	-5149.43	137.14	-1079.31	-5012.29	-6091.61
551	967.34	2288.65	2861.21	291.46	145.67	-141.58	-1934.91	-17133.27	890.4	10730.74	-5163.63	138.44	-1034.29	-5025.19	-6059.48
576	997.15	2250.04	2841.59	290.76	150.28	-115.66	-1934.14	-16850.34	899.01	10808.39	-5439.67	139.34	-662.93	-5300.33	-5963.27
601	980.36	2214.74	2874.23	277.23	142.77	-137.94	-1933.92	-16907.64	882.09	10902.44	-5498.95	136.86	-705.63	-5362.09	-6067.72
626	969.16	2356.72	2881.33	300.25	154.2	-137.0	-1899.15	-17032.05	890.78	10743.91	-5265.15	137.59	-771.84	-5127.56	-5899.4
651	916.93	2245.34	2876.31	289.79	153.19	-126.69	-1916.87	-16918.92	926.22	10938.37	-5502.66	138.51	-616.33	-5364.15	-5980.48
676	989.94	2265.44	2892.34	295.49	137.35	-128.08	-1859.34	-16988.62	883.06	10772.76	-5396.6	138.86	-739.65	-5257.74	-5997.4
701	950.85	2282.33	2842.76	288.85	153.28	-115.22	-1937.21	-16625.81	868.77	10745.05	-5727.43	139.22	-546.35	-5588.21	-6134.56
726	1014.86	2260.78	2852.99	293.05	151.08	-118.31	-1929.5	-16801.4	889.64	10664.07	-5477.08	136.26	-722.73	-5340.83	-6063.56
751	1008.53	2250.3	2880.16	285.09	146.41	-144.07	-1860.61	-17113.05	898.01	10745.73	-5261.47	138.39	-903.49	-5123.09	-6026.58
776	938.03	2272.0	2898.76	288.43	156.66	-136.91	-1886.4	-16927.73	906.1	10786.39	-5464.7	139.82	-704.68	-5324.87	-6029.55
801	966.97	2226.34	2899.59	292.17	156.7	-111.16	-1901.32	-16775.76	929.78	10759.41	-5536.56	138.18	-557.28	-5398.39	-5955.66
826	959.73	2215.14	2852.89	286.82	151.18	-109.74	-1895.97	-17009.93	920.85	10814.06	-5358.27	143.13	-814.97	-5215.13	-6030.1
851	1021.01	2294.29	2869.38	295.77	131.88	-137.28	-1865.68	-16938.22	891.34	10702.98	-5403.2	141.75	-734.53	-5261.45	-5995.98
876	952.1	2269.69	2878.67	288.07	179.72	-116.24	-1913.66	-16906.73	887.88	10810.5	-5468.16	141.7	-669.98	-5326.46	-5996.44
901	941.71	2282.24	2838.65	295.7	144.81	-113.98	-1848.2	-17085.15	911.72	10774.68	-5298.41	139.94	-857.83	-5158.47	-6016.3
926	976.66	2218.7	2858.38	281.28	155.47	-118.81	-1882.29	-17097.82	895.14	10819.54	-5311.54	140.2	-893.73	-5171.34	-6065.07
951	968.83	2263.81	2890.42	289.81	150.6	-139.84	-1879.47	-16860.61	918.43	10666.56	-5453.47	139.28	-731.45	-5314.19	-6045.64
976	958.8	2225.2	2873.18	283.61	153.67	-105.21	-1885.57	-17062.55	909.17	10737.16	-5292.05	141.45	-912.53	-5150.59	-6063.13
1001	966.61	2257.77	2850.21	292.55	134.58	-127.02	-1887.45	-16927.2	913.82	10704.52	-5393.61	140.25	-821.63	-5253.36	-6074.99
Ligand Energy Terms
Frame #	BOND	ANGLE	DIHED	UB	IMP	CMAP	VDWAALS	EEL	1-4 VDW	1-4 EEL	EGB	ESURF	GGAS	GSOLV	TOTAL
1	917.69	1743.96	3394.09	717.56	56.33	0.0	-1556.53	46076.28	1649.02	-8728.77	-55860.67	123.02	44269.62	-55737.65	-11468.03
26	958.99	1684.15	3364.5	658.81	53.59	0.0	-1553.55	43140.87	1633.86	-8602.01	-52935.12	127.07	41339.21	-52808.05	-11468.83
51	907.77	1748.26	3340.21	698.34	56.3	0.0	-1463.86	41744.33	1645.28	-8546.66	-51638.71	132.92	40129.98	-51505.79	-11375.81
76	885.14	1701.85	3348.41	688.83	58.25	0.0	-1534.74	42763.86	1648.95	-8505.78	-52682.96	129.87	41054.78	-52553.1	-11498.32
101	963.08	1723.66	3320.46	673.98	53.1	0.0	-1502.94	41294.83	1642.76	-8527.2	-51164.23	128.16	39641.72	-51036.07	-11394.34
126	962.27	1748.22	3321.7	683.49	57.17	0.0	-1519.69	42025.39	1600.63	-8570.69	-51842.67	129.18	40308.49	-51713.49	-11405.0
151	937.8	1735.43	3336.54	659.15	49.98	0.0	-1528.87	41379.38	1630.35	-8525.1	-51264.42	130.64	39674.65	-51133.78	-11459.12
176	914.47	1746.5	3341.56	683.66	54.27	0.0	-1549.08	41924.84	1647.66	-8574.93	-51773.64	128.96	40188.95	-51644.68	-11455.74
201	904.13	1718.41	3279.43	706.09	58.01	0.0	-1473.66	42203.0	1624.03	-8545.94	-52028.48	129.39	40473.5	-51899.09	-11425.59
226	923.63	1737.98	3307.83	690.72	52.92	0.0	-1533.15	42691.4	1609.3	-8547.83	-52508.75	128.28	40932.8	-52380.47	-11447.67
251	963.91	1710.69	3323.67	676.84	53.76	0.0	-1526.66	42663.16	1629.74	-8468.9	-52580.08	128.99	41026.2	-52451.09	-11424.89
276	911.52	1713.76	3309.83	684.58	49.73	0.0	-1565.71	44110.78	1632.01	-8536.8	-53920.01	126.98	42309.7	-53793.03	-11483.32
301	893.72	1651.43	3313.22	664.92	61.27	0.0	-1595.4	44422.62	1650.74	-8447.35	-54251.21	124.68	42615.17	-54126.53	-11511.36
326	923.99	1745.97	3291.13	704.37	52.34	0.0	-1577.25	44703.84	1605.19	-8513.93	-54431.67	123.1	42935.66	-54308.56	-11372.9
351	887.04	1714.8	3319.89	682.34	49.31	0.0	-1639.56	45400.36	1640.69	-8533.4	-55070.47	119.69	43521.47	-54950.77	-11429.31
376	926.28	1721.07	3290.04	695.84	55.25	0.0	-1595.86	44698.41	1580.05	-8541.06	-54441.85	120.97	42830.02	-54320.88	-11490.86
401	894.34	1731.77	3309.43	687.92	57.72	0.0	-1585.12	44768.98	1619.5	-8493.0	-54542.54	122.31	42991.54	-54420.23	-11428.68
426	883.78	1741.74	3284.91	672.34	52.46	0.0	-1648.42	44630.6	1637.04	-8417.0	-54365.93	119.24	42837.46	-54246.68	-11409.22
451	924.6	1760.3	3314.68	669.57	49.75	0.0	-1643.53	44418.06	1628.32	-8546.91	-54131.23	120.96	42574.86	-54010.27	-11435.41
476	903.88	1717.73	3303.84	683.15	54.31	0.0	-1622.98	44462.78	1607.77	-8541.52	-54166.92	122.03	42568.96	-54044.89	-11475.92
501	908.1	1803.01	3327.75	682.61	54.34	0.0	-1626.2	44745.29	1629.25	-8523.08	-54508.3	121.89	43001.06	-54386.41	-11385.35
526	903.89	1710.0	3323.74	670.57	60.31	0.0	-1601.47	44539.92	1648.94	-8395.33	-54384.42	123.99	42860.57	-54260.44	-11399.87
551	889.61	1762.8	3296.5	690.99	62.26	0.0	-1561.59	44500.59	1659.8	-8525.72	-54273.44	123.98	42775.23	-54149.46	-11374.23
576	940.22	1782.04	3318.23	662.97	63.34	0.0	-1611.45	45190.36	1628.86	-8521.05	-54914.7	122.93	43453.51	-54791.76	-11338.25
601	938.34	1709.9	3295.82	689.05	55.38	0.0	-1544.22	45442.31	1635.13	-8506.46	-55239.97	126.06	43715.27	-55113.91	-11398.65
626	929.37	1670.41	3300.52	668.57	53.35	0.0	-1599.47	44856.23	1644.19	-8505.57	-54644.3	122.54	43017.6	-54521.75	-11504.16
651	929.08	1729.68	3308.16	681.87	55.48	0.0	-1551.46	44611.68	1645.87	-8542.1	-54357.53	125.2	42868.25	-54232.33	-11364.08
676	921.57	1703.34	3310.48	675.11	54.21	0.0	-1566.82	44146.98	1646.27	-8493.65	-54003.8	126.39	42397.48	-53877.4	-11479.92
701	891.69	1755.88	3313.56	706.28	53.52	0.0	-1545.52	44405.49	1646.14	-8487.68	-54260.41	126.73	42739.36	-54133.68	-11394.33
726	879.56	1680.69	3298.12	651.99	55.87	0.0	-1586.26	44120.99	1680.76	-8486.82	-53970.91	126.57	42294.92	-53844.35	-11549.43
751	901.12	1739.9	3311.92	675.33	54.43	0.0	-1586.0	44516.07	1628.51	-8581.92	-54253.59	125.18	42659.36	-54128.42	-11469.05
776	867.45	1734.69	3321.67	697.24	53.59	0.0	-1607.26	44200.43	1610.82	-8515.57	-53981.48	123.69	42363.07	-53857.79	-11494.72
801	909.08	1752.23	3307.42	679.2	54.41	0.0	-1605.67	44375.1	1659.35	-8550.89	-54094.3	125.0	42580.24	-53969.3	-11389.06
826	915.8	1754.45	3306.23	686.03	57.14	0.0	-1605.54	44131.15	1644.66	-8509.8	-53887.72	124.83	42380.11	-53762.88	-11382.77
851	901.68	1774.62	3304.36	691.05	64.26	0.0	-1591.75	44259.52	1619.8	-8491.9	-54079.76	123.41	42531.65	-53956.35	-11424.7
876	883.0	1728.72	3287.25	677.55	69.13	0.0	-1627.54	44710.48	1624.22	-8541.87	-54474.22	123.22	42810.94	-54351.0	-11540.06
901	930.24	1717.7	3295.41	660.54	56.53	0.0	-1600.56	44740.29	1618.91	-8464.47	-54534.86	123.35	42954.59	-54411.51	-11456.92
926	947.12	1695.44	3308.47	661.46	57.87	0.0	-1588.87	44688.77	1668.81	-8552.35	-54416.56	123.09	42886.72	-54293.47	-11406.75
951	895.62	1722.07	3317.82	651.53	65.99	0.0	-1564.73	44579.39	1644.6	-8530.43	-54420.31	125.81	42781.86	-54294.5	-11512.64
976	981.46	1773.08	3312.18	653.67	56.59	0.0	-1608.46	45224.2	1627.41	-8506.19	-55000.78	122.67	43513.95	-54878.11	-11364.16
1001	916.24	1713.06	3290.42	698.41	58.4	0.0	-1615.89	44577.68	1620.69	-8559.34	-54341.16	121.64	42699.66	-54219.51	-11519.85
Delta Energy Terms
Frame #	BOND	ANGLE	DIHED	UB	IMP	CMAP	VDWAALS	EEL	1-4 VDW	1-4 EEL	EGB	ESURF	GGAS	GSOLV	TOTAL
1	-0.0	-0.0	0.0	-0.0	-0.0	0.0	-118.95	-2244.73	-0.0	0.0	2420.7	-14.16	-2363.69	2406.54	42.86
26	0.0	-0.0	0.0	-0.0	0.0	0.0	-126.56	-3201.25	0.0	0.0	3341.48	-16.56	-3327.81	3324.92	-2.89
51	0.0	0.0	0.0	0.0	0.0	0.0	-106.57	-3065.8	0.0	0.0	3210.24	-15.02	-3172.37	3195.21	22.84
76	0.0	-0.0	0.0	0.0	-0.0	0.0	-131.8	-3015.53	0.0	0.0	3170.97	-17.42	-3147.33	3153.55	6.22
101	0.0	0.0	0.0	-0.0	0.0	0.0	-156.77	-3539.12	0.0	0.0	3695.25	-18.94	-3695.89	3676.31	-19.58
126	0.0	-0.0	0.0	-0.0	-0.0	0.0	-169.22	-3083.21	0.0	0.0	3270.52	-18.8	-3252.43	3251.72	-0.71
151	-0.0	-0.0	-0.0	-0.0	-0.0	0.0	-126.68	-3107.99	0.0	0.0	3225.6	-14.93	-3234.67	3210.66	-24.01
176	-0.0	0.0	0.0	-0.0	-0.0	0.0	-129.9	-3185.45	0.0	0.0	3294.52	-16.52	-3315.35	3278.0	-37.35
201	-0.0	-0.0	0.0	0.0	0.0	0.0	-172.71	-3560.45	0.0	0.0	3721.62	-20.69	-3733.16	3700.93	-32.23
226	-0.0	0.0	-0.0	-0.0	-0.0	0.0	-166.32	-3889.12	0.0	0.0	4043.95	-22.44	-4055.44	4021.51	-33.93
251	0.0	0.0	0.0	0.0	-0.0	0.0	-140.43	-4596.96	-0.0	-0.0	4725.83	-19.78	-4737.39	4706.05	-31.34
276	-0.0	0.0	0.0	0.0	0.0	0.0	-174.18	-4500.35	-0.0	-0.0	4635.69	-23.36	-4674.53	4612.33	-62.2
301	-0.0	0.0	0.0	-0.0	0.0	0.0	-172.96	-4990.54	0.0	0.0	5150.93	-22.77	-5163.5	5128.15	-35.35
326	-0.0	0.0	0.0	-0.0	0.0	0.0	-157.51	-4398.39	-0.0	-0.0	4534.77	-21.21	-4555.91	4513.57	-42.34
351	-0.0	0.0	0.0	0.0	-0.0	0.0	-162.35	-5099.72	0.0	0.0	5232.0	-21.41	-5262.08	5210.58	-51.49
376	-0.0	-0.0	0.0	0.0	0.0	0.0	-147.69	-4848.16	0.0	0.0	4978.34	-18.8	-4995.85	4959.55	-36.3
401	0.0	0.0	-0.0	0.0	0.0	0.0	-165.35	-4831.01	0.0	-0.0	4993.24	-20.58	-4996.37	4972.66	-23.7
426	0.0	0.0	-0.0	0.0	-0.0	0.0	-169.98	-5264.96	0.0	-0.0	5384.56	-22.79	-5434.93	5361.77	-73.16
451	0.0	0.0	0.0	0.0	-0.0	0.0	-156.62	-5227.38	-0.0	-0.0	5349.41	-23.09	-5384.0	5326.32	-57.68
476	-0.0	0.0	0.0	0.0	0.0	0.0	-160.44	-4740.5	0.0	0.0	4861.79	-22.27	-4900.94	4839.52	-61.42
501	-0.0	0.0	-0.0	0.0	0.0	0.0	-204.68	-5048.27	0.0	0.0	5216.62	-26.69	-5252.96	5189.93	-63.03
526	-0.0	0.0	0.0	0.0	0.0	0.0	-168.44	-5040.68	0.0	0.0	5167.76	-24.35	-5209.13	5143.41	-65.71
551	-0.0	0.0	-0.0	0.0	-0.0	0.0	-193.95	-4839.67	0.0	-0.0	4982.42	-25.21	-5033.62	4957.21	-76.41
576	0.0	0.0	-0.0	0.0	-0.0	0.0	-178.0	-4531.48	-0.0	0.0	4684.85	-22.7	-4709.48	4662.16	-47.32
601	0.0	-0.0	-0.0	0.0	0.0	0.0	-189.62	-5192.82	0.0	0.0	5348.03	-24.86	-5382.44	5323.17	-59.26
626	-0.0	0.0	0.0	-0.0	0.0	0.0	-204.04	-5245.2	0.0	0.0	5397.52	-26.41	-5449.24	5371.11	-78.13
651	0.0	0.0	0.0	0.0	0.0	0.0	-182.37	-5282.31	-0.0	-0.0	5407.21	-24.13	-5464.68	5383.08	-81.6
676	0.0	-0.0	0.0	0.0	0.0	0.0	-217.24	-5142.26	-0.0	0.0	5277.08	-30.23	-5359.51	5246.84	-112.66
701	0.0	0.0	-0.0	0.0	-0.0	0.0	-183.97	-5576.67	0.0	-0.0	5682.99	-25.14	-5760.64	5657.85	-102.79
726	0.0	0.0	0.0	0.0	0.0	0.0	-191.39	-5405.53	0.0	0.0	5549.29	-25.4	-5596.92	5523.89	-73.03
751	0.0	-0.0	0.0	0.0	0.0	0.0	-213.34	-4964.92	0.0	0.0	5126.49	-27.84	-5178.27	5098.64	-79.63
776	-0.0	0.0	0.0	0.0	0.0	0.0	-181.28	-5123.66	0.0	0.0	5254.44	-25.14	-5304.95	5229.3	-75.65
801	0.0	0.0	0.0	0.0	0.0	0.0	-166.81	-5564.16	0.0	0.0	5656.94	-24.47	-5730.97	5632.47	-98.51
826	-0.0	0.0	-0.0	0.0	-0.0	0.0	-212.09	-5062.33	0.0	0.0	5212.05	-27.86	-5274.42	5184.19	-90.24
851	0.0	0.0	-0.0	-0.0	-0.0	0.0	-221.42	-6066.32	0.0	0.0	6178.99	-29.85	-6287.73	6149.14	-138.59
876	0.0	-0.0	-0.0	0.0	-0.0	0.0	-227.54	-6029.31	0.0	-0.0	6185.37	-30.12	-6256.85	6155.25	-101.61
901	-0.0	0.0	0.0	0.0	0.0	0.0	-221.62	-5801.3	0.0	0.0	5952.29	-28.53	-6022.92	5923.76	-99.16
926	0.0	-0.0	-0.0	0.0	-0.0	0.0	-189.92	-5517.49	0.0	0.0	5676.05	-25.47	-5707.41	5650.58	-56.83
951	0.0	0.0	0.0	0.0	0.0	0.0	-182.43	-5726.7	0.0	0.0	5857.75	-25.16	-5909.13	5832.59	-76.54
976	0.0	-0.0	0.0	-0.0	0.0	0.0	-168.37	-5726.61	0.0	0.0	5856.44	-22.57	-5894.98	5833.87	-61.11
1001	-0.0	0.0	0.0	-0.0	-0.0	0.0	-154.05	-5801.33	-0.0	-0.0	5900.02	-21.25	-5955.37	5878.77	-76.6
