# Supplementary material for: Structural Modeling of Protein–DNA Interactions Underlying Genome Copy Number Variation in Nanoviruses
Source: Comput Struct Biotechnol J. 2026 Jul 23;35(1):0156. doi: 10.34133/csbj.0156 (PMC13392288; doi:10.34133/csbj.0156)
Supplement: Supplementary 1 — Figs. S1 to S8 Data S1 to S4 [file csbj.0156.f1.zip › Supplementary_Data_2_FBNYV_Rep ptp.csv]

GENERALIZED BORN:
Complex Energy Terms
Frame #	BOND	ANGLE	DIHED	UB	IMP	CMAP	VDWAALS	EEL	1-4 VDW	1-4 EEL	EGB	ESURF	GGAS	GSOLV	TOTAL
1	1508.29	3227.33	4792.68	659.99	195.0	-103.37	-2803.5	-4567.8	1792.26	6794.14	-23174.76	188.83	11495.0	-22985.93	-11490.92
26	1453.55	3080.68	4698.91	645.05	180.92	-131.46	-2781.82	-5146.33	1801.41	6779.93	-22522.84	195.38	10580.83	-22327.46	-11746.63
51	1466.47	3093.82	4720.18	660.16	200.91	-143.74	-2718.43	-5959.35	1806.87	6938.66	-21890.63	195.11	10065.55	-21695.52	-11629.97
76	1457.24	3249.31	4674.07	665.92	166.09	-116.99	-2725.06	-5983.96	1794.72	6834.65	-21801.66	189.89	10015.99	-21611.76	-11595.77
101	1421.73	3210.68	4603.32	654.86	171.34	-111.95	-2696.86	-6433.48	1757.93	6992.28	-21522.11	201.11	9569.85	-21321.0	-11751.15
126	1430.92	3153.94	4668.13	635.64	186.68	-133.98	-2741.8	-6645.75	1807.75	7003.63	-21296.0	196.67	9365.18	-21099.33	-11734.15
151	1487.65	3186.63	4650.62	654.11	187.63	-125.76	-2692.4	-6686.1	1781.73	6935.44	-21208.76	200.3	9379.55	-21008.46	-11628.91
176	1421.8	3202.83	4652.4	645.96	168.9	-118.86	-2729.44	-6512.31	1777.8	6908.73	-21309.12	202.31	9417.81	-21106.82	-11689.01
201	1410.8	3200.08	4692.47	663.69	190.23	-124.72	-2641.9	-6791.18	1817.1	6943.81	-21190.13	201.34	9360.38	-20988.8	-11628.41
226	1391.68	3171.29	4651.35	654.88	190.22	-109.71	-2753.47	-7374.2	1803.34	6988.99	-20562.1	196.5	8614.38	-20365.6	-11751.22
251	1479.58	3205.44	4664.05	649.06	188.74	-130.27	-2769.68	-7478.35	1803.17	6970.86	-20422.81	187.15	8582.6	-20235.67	-11653.07
276	1459.25	3233.38	4672.78	642.18	186.67	-113.84	-2753.51	-7120.33	1788.3	6947.64	-20759.41	191.26	8942.51	-20568.16	-11625.65
301	1456.84	3108.24	4651.95	636.03	165.3	-115.35	-2764.35	-6887.28	1820.9	6966.04	-20955.17	189.18	9038.32	-20765.98	-11727.66
326	1408.04	3151.53	4630.19	658.21	170.64	-122.72	-2780.98	-7495.87	1803.61	7108.79	-20449.04	188.6	8531.44	-20260.44	-11729.01
351	1464.92	3094.9	4658.41	626.72	183.42	-131.14	-2753.9	-7729.1	1774.33	6937.81	-20165.53	188.03	8126.37	-19977.49	-11851.12
376	1442.69	3208.65	4648.2	658.09	181.8	-156.78	-2790.7	-7784.13	1785.98	7040.3	-20115.26	187.9	8234.11	-19927.36	-11693.25
401	1427.83	3202.65	4644.41	663.43	163.99	-143.23	-2776.49	-7810.35	1789.72	6877.36	-19994.88	190.16	8039.32	-19804.72	-11765.4
426	1437.91	3190.78	4651.06	645.54	184.1	-127.32	-2804.94	-7575.43	1790.81	7026.11	-20349.67	184.48	8418.62	-20165.19	-11746.58
451	1465.09	3169.58	4622.91	665.15	181.12	-137.35	-2847.91	-7829.61	1775.54	6850.48	-19924.99	183.42	7914.99	-19741.57	-11826.58
476	1414.46	3189.95	4653.58	652.7	186.77	-123.83	-2827.38	-7647.68	1810.7	6937.72	-20207.49	181.18	8246.99	-20026.31	-11779.32
501	1453.25	3141.8	4639.17	642.43	177.7	-126.45	-2868.15	-7928.8	1818.5	6927.2	-19889.49	180.28	7876.65	-19709.22	-11832.57
526	1523.25	3200.27	4667.74	647.5	180.21	-135.58	-2831.66	-7991.58	1775.87	6912.74	-19812.55	179.64	7948.77	-19632.92	-11684.15
551	1461.05	3117.25	4698.19	641.06	170.19	-152.82	-2845.08	-7774.55	1797.05	6886.49	-19968.59	179.4	7998.83	-19789.19	-11790.36
576	1404.47	3118.83	4633.56	642.18	173.08	-106.26	-2887.98	-7906.3	1792.37	6923.61	-19865.06	175.63	7787.58	-19689.43	-11901.85
601	1468.78	3151.01	4680.48	646.58	173.22	-132.98	-2853.68	-7610.43	1777.04	6912.67	-20178.67	180.32	8212.68	-19998.34	-11785.66
626	1473.1	3146.52	4646.64	630.25	182.93	-140.08	-2811.79	-7880.08	1794.69	6886.08	-19936.9	181.68	7928.26	-19755.23	-11826.96
651	1471.91	3199.29	4681.91	658.93	174.85	-140.55	-2848.47	-7646.48	1791.84	6943.31	-20145.6	180.58	8286.55	-19965.02	-11678.47
676	1444.46	3177.98	4692.92	650.57	189.86	-140.35	-2801.7	-8252.83	1801.1	6992.09	-19682.29	180.66	7754.11	-19501.63	-11747.53
701	1450.76	3180.86	4632.27	628.95	169.42	-115.16	-2844.02	-7629.33	1799.88	7025.78	-20264.79	180.75	8299.4	-20084.04	-11784.64
726	1379.05	3131.04	4609.97	640.44	164.99	-149.45	-2855.59	-7860.3	1798.88	7043.69	-19992.87	180.57	7902.72	-19812.3	-11909.58
751	1493.62	3137.6	4632.54	663.38	200.17	-153.18	-2836.35	-7923.5	1751.21	6924.29	-19915.63	179.63	7889.79	-19735.99	-11846.2
776	1432.06	3175.01	4647.51	652.04	189.16	-129.97	-2837.93	-7970.98	1809.3	6932.7	-19857.35	178.88	7898.9	-19678.47	-11779.57
801	1515.95	3170.0	4619.64	675.0	168.98	-149.35	-2833.61	-7738.6	1775.87	6896.59	-20054.66	177.11	8100.48	-19877.55	-11777.07
826	1378.12	3163.73	4652.56	652.62	169.39	-123.85	-2796.82	-7988.79	1796.36	6907.05	-19873.04	177.58	7810.37	-19695.46	-11885.09
851	1446.56	3132.95	4648.46	669.47	167.93	-127.84	-2812.3	-7822.6	1768.97	6879.15	-19997.56	178.8	7950.75	-19818.76	-11868.01
876	1461.38	3141.76	4664.16	658.15	173.29	-136.89	-2814.53	-8074.93	1788.59	7037.24	-19828.54	183.57	7898.22	-19644.97	-11746.75
901	1499.51	3072.2	4681.28	652.88	164.03	-155.76	-2828.9	-7720.33	1771.62	6908.74	-20017.69	175.54	8045.26	-19842.15	-11796.89
926	1440.26	3239.1	4669.43	654.32	193.55	-142.43	-2851.54	-7250.25	1769.19	6949.83	-20620.83	176.61	8671.45	-20444.21	-11772.76
951	1431.44	3174.1	4704.14	656.07	176.05	-110.98	-2832.41	-8275.06	1776.08	6931.57	-19615.49	178.4	7631.01	-19437.09	-11806.09
976	1467.74	3140.4	4676.16	661.76	184.88	-134.85	-2848.51	-8103.47	1801.73	6853.85	-19613.72	175.38	7699.68	-19438.35	-11738.67
1001	1471.24	3217.56	4657.24	665.28	170.51	-124.57	-2840.86	-7919.09	1773.06	6813.89	-19831.0	172.46	7884.25	-19658.53	-11774.28
Receptor Energy Terms
Frame #	BOND	ANGLE	DIHED	UB	IMP	CMAP	VDWAALS	EEL	1-4 VDW	1-4 EEL	EGB	ESURF	GGAS	GSOLV	TOTAL
1	1029.01	2299.8	2951.72	289.91	163.71	-103.37	-1928.99	-17273.45	904.26	11049.63	-5199.53	133.01	-617.79	-5066.52	-5684.31
26	992.89	2181.68	2905.24	279.56	155.0	-131.46	-1953.96	-17045.29	903.53	11008.59	-5317.53	133.65	-704.23	-5183.88	-5888.12
51	1002.47	2224.28	2933.28	301.04	168.66	-143.74	-1937.49	-17343.19	921.7	11077.77	-5111.65	132.01	-795.22	-4979.64	-5774.85
76	980.41	2318.34	2902.22	303.3	139.54	-116.99	-1931.74	-17242.94	911.99	10994.09	-5169.78	130.01	-741.78	-5039.77	-5781.55
101	933.85	2307.53	2851.02	290.68	145.04	-111.95	-1951.87	-17208.39	911.91	11084.99	-5292.94	133.73	-747.21	-5159.21	-5906.42
126	951.59	2261.32	2891.3	282.78	154.86	-133.98	-1954.74	-17399.23	917.71	11109.71	-5106.78	134.88	-918.69	-4971.9	-5890.59
151	989.69	2289.61	2894.87	287.23	151.46	-125.76	-1941.91	-17215.52	919.32	11027.13	-5217.64	134.8	-723.87	-5082.83	-5806.7
176	940.66	2305.92	2887.59	281.4	146.14	-118.86	-1967.57	-16986.39	901.52	11056.79	-5414.2	136.26	-552.8	-5277.94	-5830.74
201	957.81	2306.16	2913.72	289.36	155.54	-124.72	-1870.82	-17081.81	931.28	10997.77	-5362.06	135.59	-525.71	-5226.47	-5752.18
226	930.95	2276.63	2887.38	303.57	156.33	-109.71	-1935.77	-17158.77	918.17	11055.39	-5315.17	133.99	-675.82	-5181.18	-5857.0
251	1001.42	2304.96	2904.95	299.75	158.33	-130.27	-1924.11	-17448.46	933.01	11049.54	-5021.76	130.93	-850.89	-4890.82	-5741.71
276	979.07	2307.72	2902.04	281.99	157.44	-113.84	-1905.27	-17333.43	934.42	11042.96	-5143.01	135.34	-746.92	-5007.66	-5754.58
301	982.85	2219.28	2905.26	272.9	135.83	-115.35	-1917.7	-17071.59	932.39	11062.41	-5373.33	133.19	-593.72	-5240.14	-5833.86
326	932.7	2261.72	2883.65	291.4	140.65	-122.72	-1918.36	-17091.65	942.13	11122.7	-5392.23	134.46	-557.79	-5257.77	-5815.56
351	1004.07	2187.4	2886.14	280.32	148.7	-131.14	-1881.89	-17020.3	899.69	11013.02	-5426.56	135.58	-614.0	-5290.98	-5904.98
376	978.63	2311.46	2903.66	294.62	149.83	-156.78	-1952.61	-17092.92	915.34	11081.05	-5367.75	132.48	-567.71	-5235.27	-5802.98
401	988.99	2295.65	2871.93	291.73	136.43	-143.23	-1901.77	-16819.58	926.21	10967.14	-5534.64	134.88	-386.5	-5399.77	-5786.26
426	991.86	2262.73	2886.03	283.75	157.69	-127.32	-1929.24	-17154.64	921.63	11096.99	-5336.19	133.68	-610.52	-5202.52	-5813.03
451	982.26	2244.63	2886.91	282.75	154.25	-137.35	-1921.65	-16878.16	906.48	10908.52	-5461.8	135.0	-571.37	-5326.8	-5898.16
476	937.91	2259.79	2894.16	282.6	157.26	-123.83	-1950.63	-17308.77	933.22	11066.4	-5167.28	129.57	-851.88	-5037.71	-5889.59
501	963.57	2243.4	2902.32	297.61	140.08	-126.45	-1944.48	-17172.79	929.44	11041.2	-5286.49	133.68	-726.1	-5152.8	-5878.91
526	1048.32	2320.74	2897.39	292.02	153.07	-135.58	-1911.3	-17154.71	882.74	11001.71	-5276.09	132.75	-605.6	-5143.33	-5748.93
551	997.92	2224.21	2932.54	284.62	139.08	-152.82	-1933.89	-17051.9	927.54	10945.3	-5287.81	132.6	-687.4	-5155.2	-5842.6
576	961.39	2261.7	2881.41	288.24	151.48	-106.26	-1948.95	-16857.74	896.19	11013.26	-5555.24	133.61	-459.25	-5421.63	-5880.89
601	986.27	2249.32	2930.82	288.89	146.35	-132.98	-1953.16	-17040.56	911.65	11015.67	-5381.36	134.58	-597.72	-5246.79	-5844.51
626	982.71	2244.03	2885.11	279.3	150.4	-140.08	-1913.81	-16988.51	920.3	10972.77	-5426.9	134.02	-607.79	-5292.88	-5900.67
651	997.75	2293.31	2916.76	295.15	137.66	-140.55	-1930.44	-17030.32	913.06	11034.87	-5392.19	137.0	-512.75	-5255.2	-5767.94
676	952.87	2262.04	2928.47	285.59	155.84	-140.35	-1901.15	-17099.89	934.97	11058.82	-5363.53	135.64	-562.77	-5227.9	-5790.67
701	970.04	2259.42	2880.72	279.38	139.75	-115.16	-1930.81	-17024.19	924.25	11079.05	-5432.7	136.57	-537.55	-5296.13	-5833.68
726	935.95	2242.85	2866.67	270.09	136.79	-149.45	-1932.34	-16800.44	905.14	11060.77	-5607.38	137.02	-463.96	-5470.36	-5934.32
751	1000.2	2272.01	2890.26	288.46	173.37	-153.18	-1927.72	-17222.76	900.79	11035.37	-5238.31	134.0	-743.19	-5104.32	-5847.5
776	984.72	2279.0	2884.46	289.4	157.65	-129.97	-1934.18	-17158.35	920.79	11001.98	-5251.93	131.82	-704.51	-5120.11	-5824.62
801	1013.78	2251.66	2878.38	289.84	134.67	-149.35	-1946.14	-17002.02	912.49	11062.78	-5454.93	131.61	-553.92	-5323.33	-5877.25
826	927.95	2263.57	2885.83	296.67	141.0	-123.85	-1922.97	-17229.45	928.89	11057.17	-5267.82	133.54	-775.2	-5134.28	-5909.48
851	972.46	2249.96	2898.88	296.86	141.32	-127.84	-1892.68	-17414.78	916.91	11035.65	-5059.72	133.58	-923.27	-4926.14	-5849.41
876	972.91	2250.28	2906.67	298.18	139.97	-136.89	-1886.26	-17278.35	915.22	11114.25	-5249.79	138.47	-704.02	-5111.32	-5815.34
901	980.8	2202.17	2924.92	278.67	131.49	-155.76	-1900.83	-17036.07	909.99	11051.1	-5375.17	133.56	-613.54	-5241.61	-5855.15
926	979.55	2288.7	2910.0	284.83	160.57	-142.43	-1932.73	-17207.71	896.2	11090.37	-5303.11	134.57	-672.65	-5168.54	-5841.19
951	943.06	2280.2	2922.66	286.89	145.12	-110.98	-1911.57	-17306.66	905.49	11048.11	-5146.63	135.51	-797.69	-5011.12	-5808.81
976	986.2	2245.8	2909.05	302.28	160.56	-134.85	-1909.96	-17151.8	920.44	10999.6	-5246.59	134.82	-672.68	-5111.77	-5784.44
1001	989.25	2314.56	2903.01	303.83	139.73	-124.57	-1930.8	-17299.77	906.12	10969.79	-5056.66	129.08	-828.85	-4927.58	-5756.43
Ligand Energy Terms
Frame #	BOND	ANGLE	DIHED	UB	IMP	CMAP	VDWAALS	EEL	1-4 VDW	1-4 EEL	EGB	ESURF	GGAS	GSOLV	TOTAL
1	479.28	927.54	1840.96	370.08	31.29	0.0	-744.5	13389.72	888.0	-4255.5	-18814.44	72.07	12926.87	-18742.37	-5815.5
26	460.66	898.99	1793.68	365.5	25.91	0.0	-735.9	12934.04	897.88	-4228.66	-18326.46	75.51	12412.1	-18250.96	-5838.86
51	464.0	869.54	1786.9	359.12	32.24	0.0	-686.81	12952.04	885.17	-4139.11	-18447.41	77.62	12523.09	-18369.8	-5846.71
76	476.82	930.98	1771.86	362.63	26.55	0.0	-696.23	12926.72	882.73	-4159.45	-18387.73	74.49	12522.61	-18313.24	-5790.63
101	487.88	903.15	1752.3	364.19	26.3	0.0	-683.73	12488.06	846.02	-4092.72	-17997.23	77.35	12091.46	-17919.88	-5828.42
126	479.33	892.62	1776.84	352.86	31.82	0.0	-701.44	12491.3	890.04	-4106.08	-17970.38	76.32	12107.29	-17894.07	-5786.78
151	497.96	897.02	1755.74	366.88	36.18	0.0	-677.43	12056.85	862.41	-4091.69	-17563.73	75.4	11703.92	-17488.34	-5784.42
176	481.15	896.92	1764.8	364.56	22.76	0.0	-704.18	12557.4	876.28	-4148.06	-17990.78	75.88	12111.62	-17914.9	-5803.28
201	452.99	893.92	1778.75	374.33	34.68	0.0	-707.21	13159.0	885.82	-4053.96	-18699.68	75.89	12818.33	-18623.79	-5805.46
226	460.73	894.66	1763.97	351.31	33.89	0.0	-726.78	13096.94	885.17	-4066.4	-18587.4	75.58	12693.48	-18511.83	-5818.34
251	478.16	900.47	1759.11	349.31	30.41	0.0	-721.09	13762.19	870.16	-4078.68	-19278.69	73.89	13350.05	-19204.8	-5854.75
276	480.18	925.66	1770.75	360.2	29.23	0.0	-732.44	13736.85	853.88	-4095.33	-19196.75	73.97	13328.97	-19122.79	-5793.81
301	473.99	888.96	1746.69	363.13	29.47	0.0	-741.15	13868.88	888.51	-4096.37	-19329.82	73.67	13422.12	-19256.16	-5834.04
326	475.34	889.81	1746.54	366.81	29.98	0.0	-735.25	13420.19	861.49	-4013.9	-18933.75	73.48	13041.0	-18860.27	-5819.26
351	460.85	907.5	1772.27	346.4	34.72	0.0	-731.77	13924.04	874.64	-4075.2	-19398.23	74.65	13513.46	-19323.58	-5810.13
376	464.07	897.2	1744.54	363.47	31.96	0.0	-712.42	13488.05	870.64	-4040.76	-18983.24	73.94	13106.75	-18909.3	-5802.55
401	438.84	907.0	1772.48	371.7	27.56	0.0	-729.48	13466.85	863.51	-4089.78	-18949.17	75.51	13028.7	-18873.66	-5844.96
426	446.04	928.05	1765.03	361.79	26.41	0.0	-716.05	13621.04	869.18	-4070.88	-19094.45	73.07	13230.61	-19021.38	-5790.77
451	482.82	924.96	1736.0	382.4	26.87	0.0	-727.02	13420.45	869.06	-4058.04	-18890.38	74.94	13057.5	-18815.44	-5757.94
476	476.54	930.16	1759.41	370.1	29.51	0.0	-709.89	13773.57	877.48	-4128.68	-19191.04	76.26	13378.21	-19114.77	-5736.56
501	489.68	898.4	1736.85	344.82	37.62	0.0	-730.79	13909.61	889.06	-4114.0	-19332.44	74.61	13461.25	-19257.83	-5796.58
526	474.94	879.52	1770.35	355.48	27.14	0.0	-732.19	13531.04	893.13	-4088.97	-18958.55	74.93	13110.43	-18883.62	-5773.19
551	463.13	893.04	1765.65	356.44	31.11	0.0	-726.22	13729.08	869.52	-4058.82	-19183.98	74.07	13322.93	-19109.9	-5786.98
576	443.08	857.13	1752.15	353.93	21.6	0.0	-724.31	13580.42	896.18	-4089.65	-19023.21	73.61	13090.53	-18949.61	-5859.07
601	482.51	901.7	1749.66	357.69	26.87	0.0	-729.8	14254.25	865.39	-4103.0	-19658.17	73.3	13805.27	-19584.87	-5779.6
626	490.38	902.48	1761.53	350.96	32.53	0.0	-711.68	13601.22	874.39	-4086.69	-19070.31	74.6	13215.12	-18995.72	-5780.59
651	474.16	905.98	1765.15	363.77	37.19	0.0	-705.51	13890.24	878.79	-4091.56	-19307.04	75.77	13518.22	-19231.27	-5713.05
676	491.59	915.94	1764.44	364.98	34.02	0.0	-681.39	13419.79	866.13	-4066.73	-18941.26	77.81	13108.77	-18863.44	-5754.68
701	480.72	921.44	1751.55	349.56	29.67	0.0	-705.09	13921.22	875.64	-4053.27	-19398.52	76.34	13571.43	-19322.18	-5750.75
726	443.1	888.18	1743.3	370.35	28.2	0.0	-714.21	13639.91	893.74	-4017.08	-19133.0	74.09	13275.48	-19058.91	-5783.43
751	493.42	865.6	1742.28	374.92	26.8	0.0	-697.77	13489.11	850.42	-4111.08	-18959.21	75.48	13033.7	-18883.72	-5850.03
776	447.34	896.01	1763.05	362.64	31.51	0.0	-709.97	13225.54	888.51	-4069.28	-18708.6	75.42	12835.35	-18633.18	-5797.83
801	502.18	918.34	1741.27	385.17	34.31	0.0	-692.77	13467.85	863.38	-4166.19	-18854.05	75.06	13053.53	-18778.99	-5725.46
826	450.17	900.16	1766.73	355.95	28.39	0.0	-670.08	13375.51	867.47	-4150.11	-18797.45	74.36	12924.18	-18723.09	-5798.9
851	474.11	882.98	1749.58	372.62	26.61	0.0	-702.39	13670.95	852.07	-4156.49	-19086.44	76.43	13170.03	-19010.01	-5839.98
876	488.46	891.48	1757.49	359.97	33.32	0.0	-712.21	13346.82	873.37	-4077.01	-18809.71	74.58	12961.7	-18735.13	-5773.43
901	518.71	870.04	1756.36	374.21	32.54	0.0	-711.61	13440.25	861.63	-4142.36	-18841.46	74.22	12999.77	-18767.24	-5767.47
926	460.71	950.4	1759.42	369.49	32.97	0.0	-679.04	14079.15	872.99	-4140.54	-19517.05	75.97	13705.55	-19441.08	-5735.53
951	488.39	893.9	1781.49	369.18	30.93	0.0	-685.28	13267.61	870.59	-4116.54	-18763.46	76.32	12900.27	-18687.14	-5786.87
976	481.53	894.61	1767.1	359.47	24.32	0.0	-714.38	13332.99	881.29	-4145.75	-18719.73	73.62	12881.19	-18646.11	-5764.93
1001	481.99	903.0	1754.24	361.44	30.77	0.0	-667.88	13529.07	866.94	-4155.9	-18989.66	77.55	13103.67	-18912.11	-5808.44
Delta Energy Terms
Frame #	BOND	ANGLE	DIHED	UB	IMP	CMAP	VDWAALS	EEL	1-4 VDW	1-4 EEL	EGB	ESURF	GGAS	GSOLV	TOTAL
1	0.0	-0.0	0.0	0.0	-0.0	0.0	-130.01	-684.07	0.0	0.0	839.21	-16.24	-814.08	822.97	8.89
26	0.0	-0.0	0.0	-0.0	-0.0	0.0	-91.96	-1035.08	0.0	-0.0	1121.15	-13.78	-1127.03	1107.37	-19.66
51	-0.0	0.0	0.0	0.0	-0.0	0.0	-94.12	-1568.2	0.0	0.0	1668.43	-14.51	-1662.32	1653.92	-8.4
76	0.0	0.0	-0.0	0.0	0.0	0.0	-97.1	-1667.74	0.0	0.0	1755.85	-14.61	-1764.84	1741.24	-23.6
101	-0.0	0.0	0.0	0.0	0.0	0.0	-61.26	-1713.14	-0.0	0.0	1768.05	-9.97	-1774.4	1758.09	-16.31
126	0.0	-0.0	-0.0	-0.0	0.0	0.0	-85.61	-1737.82	0.0	0.0	1781.17	-14.53	-1823.43	1766.64	-56.79
151	-0.0	-0.0	-0.0	0.0	0.0	0.0	-73.07	-1527.44	-0.0	0.0	1572.61	-9.9	-1600.5	1562.71	-37.79
176	0.0	0.0	0.0	0.0	-0.0	0.0	-57.69	-2083.32	0.0	0.0	2095.85	-9.83	-2141.01	2086.02	-54.99
201	0.0	0.0	0.0	0.0	0.0	0.0	-63.87	-2868.37	0.0	0.0	2871.61	-10.15	-2932.23	2861.46	-70.77
226	0.0	-0.0	0.0	-0.0	0.0	0.0	-90.92	-3312.37	0.0	0.0	3340.47	-13.07	-3403.28	3327.41	-75.88
251	0.0	-0.0	0.0	0.0	0.0	0.0	-124.48	-3792.09	-0.0	-0.0	3877.63	-17.68	-3916.56	3859.96	-56.61
276	-0.0	0.0	-0.0	-0.0	0.0	0.0	-115.8	-3523.75	0.0	-0.0	3580.35	-18.05	-3639.55	3562.29	-77.26
301	0.0	0.0	0.0	-0.0	0.0	0.0	-105.51	-3684.57	0.0	-0.0	3747.99	-17.67	-3790.08	3730.32	-59.76
326	0.0	0.0	0.0	-0.0	-0.0	0.0	-127.37	-3824.41	-0.0	0.0	3876.94	-19.34	-3951.78	3857.6	-94.18
351	-0.0	0.0	0.0	0.0	0.0	0.0	-140.24	-4632.84	0.0	-0.0	4659.26	-22.19	-4773.08	4637.07	-136.01
376	0.0	-0.0	0.0	0.0	0.0	0.0	-125.67	-4179.27	0.0	0.0	4235.74	-18.53	-4304.94	4217.2	-87.73
401	0.0	-0.0	-0.0	-0.0	-0.0	0.0	-145.25	-4457.63	-0.0	-0.0	4488.93	-20.23	-4602.88	4468.7	-134.18
426	-0.0	0.0	0.0	0.0	0.0	0.0	-159.65	-4041.83	0.0	-0.0	4080.97	-22.27	-4201.48	4058.7	-142.77
451	0.0	0.0	-0.0	0.0	-0.0	0.0	-199.24	-4371.9	0.0	-0.0	4427.19	-26.53	-4571.14	4400.67	-170.48
476	0.0	-0.0	0.0	0.0	-0.0	0.0	-166.86	-4112.48	0.0	0.0	4150.83	-24.66	-4279.33	4126.17	-153.16
501	-0.0	0.0	-0.0	-0.0	0.0	0.0	-192.88	-4665.62	0.0	0.0	4729.43	-28.02	-4858.5	4701.41	-157.08
526	0.0	0.0	0.0	0.0	-0.0	0.0	-188.16	-4367.9	0.0	-0.0	4422.09	-28.05	-4556.07	4394.04	-162.03
551	-0.0	0.0	-0.0	-0.0	-0.0	0.0	-184.96	-4451.74	-0.0	0.0	4503.19	-27.27	-4636.7	4475.92	-160.78
576	0.0	0.0	0.0	0.0	0.0	0.0	-214.72	-4628.98	-0.0	-0.0	4713.4	-31.58	-4843.7	4681.81	-161.89
601	0.0	-0.0	-0.0	0.0	0.0	0.0	-170.73	-4824.13	0.0	0.0	4860.86	-27.56	-4994.86	4833.31	-161.55
626	0.0	0.0	0.0	-0.0	0.0	0.0	-186.29	-4492.78	0.0	-0.0	4560.31	-26.95	-4679.07	4533.37	-145.7
651	-0.0	0.0	-0.0	0.0	0.0	0.0	-212.52	-4506.4	0.0	-0.0	4553.63	-32.19	-4718.92	4521.44	-197.48
676	-0.0	-0.0	0.0	-0.0	0.0	0.0	-219.16	-4572.74	0.0	0.0	4622.5	-32.79	-4791.89	4589.71	-202.18
701	0.0	-0.0	-0.0	0.0	0.0	0.0	-208.12	-4526.36	-0.0	-0.0	4566.43	-32.16	-4734.49	4534.28	-200.21
726	-0.0	0.0	-0.0	0.0	-0.0	0.0	-209.03	-4699.77	-0.0	0.0	4747.51	-30.54	-4908.8	4716.97	-191.83
751	0.0	-0.0	0.0	0.0	-0.0	0.0	-210.86	-4189.85	0.0	0.0	4281.89	-29.84	-4400.72	4252.05	-148.67
776	-0.0	-0.0	-0.0	0.0	-0.0	0.0	-193.78	-4038.17	0.0	-0.0	4103.18	-28.35	-4231.95	4074.83	-157.12
801	0.0	0.0	0.0	0.0	0.0	0.0	-194.7	-4204.44	-0.0	0.0	4254.33	-29.56	-4399.13	4224.77	-174.36
826	0.0	-0.0	0.0	0.0	-0.0	0.0	-203.77	-4134.85	0.0	0.0	4192.23	-30.32	-4338.61	4161.91	-176.7
851	-0.0	-0.0	0.0	0.0	0.0	0.0	-217.23	-4078.77	-0.0	0.0	4148.61	-31.22	-4296.0	4117.39	-178.61
876	0.0	-0.0	0.0	0.0	0.0	0.0	-216.06	-4143.4	-0.0	0.0	4230.96	-29.48	-4359.46	4201.48	-157.98
901	-0.0	-0.0	0.0	-0.0	-0.0	0.0	-216.46	-4124.51	0.0	0.0	4198.93	-32.23	-4340.98	4166.7	-174.28
926	0.0	-0.0	0.0	0.0	-0.0	0.0	-239.77	-4121.68	0.0	0.0	4199.33	-33.92	-4361.45	4165.41	-196.05
951	0.0	-0.0	0.0	0.0	0.0	0.0	-235.56	-4236.01	-0.0	-0.0	4294.6	-33.44	-4471.57	4261.16	-210.41
976	0.0	0.0	0.0	0.0	0.0	0.0	-224.17	-4284.66	0.0	0.0	4352.6	-33.07	-4508.83	4319.53	-189.3
1001	0.0	-0.0	0.0	0.0	-0.0	0.0	-242.18	-4148.39	0.0	-0.0	4215.33	-34.17	-4390.57	4181.16	-209.42
