# Supplementary material for: Structural Modeling of Protein–DNA Interactions Underlying Genome Copy Number Variation in Nanoviruses
Source: Comput Struct Biotechnol J. 2026 Jul 23;35(1):0156. doi: 10.34133/csbj.0156 (PMC13392288; doi:10.34133/csbj.0156)
Supplement: Supplementary 1 — Figs. S1 to S8 Data S1 to S4 [file csbj.0156.f1.zip › Supplementary_Data_3_MDV_MP ptp.csv]

GENERALIZED BORN:
Complex Energy Terms
Frame #	BOND	ANGLE	DIHED	UB	IMP	CMAP	VDWAALS	EEL	1-4 VDW	1-4 EEL	EGB	ESURF	GGAS	GSOLV	TOTAL
1	1075.88	2261.81	3695.79	671.58	100.24	4.23	-1802.84	20066.36	1617.49	-3119.59	-35144.5	172.26	24570.95	-34972.24	-10401.29
26	1062.89	2304.2	3609.91	648.76	104.53	-22.86	-1855.65	20140.65	1607.98	-3020.25	-35243.08	166.39	24580.15	-35076.69	-10496.53
51	1102.82	2317.59	3599.27	619.97	101.82	-13.16	-1835.04	20400.74	1605.56	-3068.31	-35562.74	166.03	24831.26	-35396.71	-10565.45
76	1055.2	2355.76	3592.47	653.36	111.58	-21.64	-1812.62	19006.6	1578.08	-3112.56	-34162.21	168.01	23406.23	-33994.2	-10587.97
101	1075.41	2247.23	3579.38	624.87	100.18	-15.35	-1859.71	20644.05	1622.76	-3072.6	-35722.72	164.76	24946.2	-35557.97	-10611.76
126	1083.91	2225.46	3563.78	610.38	99.44	-11.41	-1855.41	19710.04	1638.09	-3046.91	-34815.63	163.6	24017.37	-34652.03	-10634.66
151	1035.96	2192.54	3621.42	615.15	102.6	-17.98	-1859.78	18672.88	1605.7	-2867.62	-33944.16	164.98	23100.87	-33779.18	-10678.31
176	1153.92	2211.31	3607.92	656.67	97.2	-11.98	-1869.81	18288.47	1595.88	-3005.5	-33407.29	162.29	22724.09	-33245.0	-10520.91
201	1098.16	2275.14	3584.31	611.6	102.95	-6.2	-1858.07	18750.69	1645.39	-2907.21	-33939.88	165.47	23296.76	-33774.41	-10477.66
226	1114.32	2288.24	3606.69	632.67	103.53	-11.46	-1801.99	17981.75	1598.32	-3092.16	-33095.79	162.76	22419.91	-32933.02	-10513.11
251	1080.38	2249.6	3573.23	638.36	110.69	-12.22	-1854.25	18955.6	1627.73	-2973.78	-34128.18	162.01	23395.36	-33966.17	-10570.81
276	1114.61	2254.57	3596.5	649.38	99.49	-8.33	-1890.52	19479.09	1592.92	-2947.31	-34611.24	157.77	23940.38	-34453.47	-10513.09
301	1085.64	2248.41	3574.58	621.94	104.55	-9.65	-1840.28	19182.81	1597.06	-2884.52	-34349.46	161.17	23680.54	-34188.29	-10507.75
326	1111.43	2216.39	3556.17	624.59	95.55	-12.26	-1833.55	19631.11	1611.66	-2816.57	-34848.1	159.78	24184.53	-34688.31	-10503.78
351	1133.4	2278.1	3594.39	631.02	99.86	-5.78	-1845.84	21057.8	1578.15	-3012.53	-36152.86	158.13	25508.57	-35994.73	-10486.16
376	1084.04	2239.12	3574.49	616.58	98.04	-12.22	-1883.21	19897.59	1573.47	-3046.52	-34955.23	158.95	24141.39	-34796.28	-10654.89
401	1092.59	2218.35	3584.67	628.41	95.04	-2.52	-1914.44	19957.49	1625.8	-2922.83	-35037.71	158.04	24362.55	-34879.66	-10517.11
426	1041.44	2240.96	3581.94	628.87	87.81	-8.39	-1878.72	19621.77	1620.17	-2967.57	-34726.67	155.67	23968.28	-34571.0	-10602.72
451	1044.41	2290.59	3575.61	657.94	98.42	-8.34	-1904.29	20457.9	1624.46	-2952.58	-35522.93	153.4	24884.11	-35369.53	-10485.42
476	1055.28	2243.68	3592.47	632.83	96.63	-18.82	-1910.02	19208.13	1627.61	-2877.64	-34377.31	158.81	23650.15	-34218.5	-10568.36
501	1043.08	2267.91	3559.05	610.67	111.46	-18.64	-1859.56	17905.55	1615.09	-2801.27	-33154.41	160.73	22433.34	-32993.67	-10560.33
526	1110.15	2207.56	3593.6	629.95	104.67	-19.42	-1846.75	18863.71	1584.8	-2981.08	-33999.62	163.73	23247.18	-33835.9	-10588.72
551	1101.23	2238.09	3566.66	618.69	104.97	-14.06	-1903.65	17328.01	1620.33	-3011.01	-32448.83	161.59	21649.25	-32287.24	-10637.99
576	1092.92	2230.03	3535.46	661.0	99.92	-11.95	-1858.95	18015.39	1611.67	-2857.74	-33194.14	162.83	22517.76	-33031.31	-10513.55
601	1080.68	2214.53	3596.37	609.48	104.59	-18.67	-1882.88	17800.31	1602.42	-2975.7	-32794.09	157.42	22131.14	-32636.67	-10505.54
626	1102.94	2236.47	3555.95	634.76	95.56	-0.33	-1872.02	18379.19	1633.32	-2879.65	-33596.2	159.97	22886.21	-33436.23	-10550.02
651	1062.29	2270.34	3584.17	632.49	91.69	-9.34	-1873.3	17915.51	1629.42	-2907.53	-33124.75	160.14	22395.74	-32964.62	-10568.87
676	1049.91	2224.11	3591.07	638.38	109.69	-18.85	-1860.58	17525.35	1607.86	-2852.64	-32735.66	160.85	22014.28	-32574.81	-10560.53
701	1078.4	2277.74	3560.16	626.26	104.64	-22.48	-1845.14	17737.1	1619.58	-2924.81	-32937.93	161.57	22211.44	-32776.36	-10564.91
726	1074.81	2234.51	3590.69	633.31	98.47	-34.54	-1884.73	18785.94	1638.9	-2932.22	-34002.3	161.61	23205.14	-33840.68	-10635.54
751	1103.12	2186.16	3572.17	652.71	101.35	-30.36	-1922.19	19184.6	1600.48	-3034.75	-34244.22	160.89	23413.29	-34083.33	-10670.04
776	1121.45	2237.96	3563.67	634.92	89.83	-29.38	-1871.08	18916.68	1571.71	-2967.55	-34070.84	161.97	23268.21	-33908.87	-10640.66
801	1089.16	2279.38	3571.69	607.1	84.4	-27.86	-1900.29	18605.68	1611.55	-2869.09	-33862.64	160.37	23051.71	-33702.27	-10650.56
826	1088.23	2252.48	3559.47	649.17	93.03	-5.19	-1894.11	18763.11	1593.43	-3016.16	-33850.04	162.25	23083.47	-33687.79	-10604.33
851	1083.06	2288.5	3571.65	641.3	105.91	-24.82	-1839.39	17584.31	1589.63	-2943.47	-32751.1	162.44	22056.68	-32588.67	-10531.99
876	1108.42	2272.71	3550.85	632.74	94.29	-19.13	-1879.56	17844.55	1589.27	-3032.6	-32892.1	163.57	22161.53	-32728.53	-10567.0
901	1058.38	2257.7	3555.63	627.95	102.87	-25.72	-1819.87	17838.1	1612.66	-2892.55	-33049.23	165.34	22315.14	-32883.89	-10568.75
926	1085.04	2250.96	3546.97	645.09	91.88	-17.69	-1845.68	17763.71	1593.49	-2889.64	-33002.75	163.64	22224.12	-32839.11	-10614.98
951	1089.09	2211.26	3590.75	655.51	107.08	-9.78	-1868.76	18730.59	1627.86	-2869.2	-33924.71	161.66	23264.4	-33763.05	-10498.65
976	1108.37	2266.02	3540.24	618.12	101.34	-9.43	-1844.48	18562.56	1583.18	-2911.15	-33711.07	161.78	23014.77	-33549.29	-10534.52
1001	1089.8	2220.42	3592.22	633.28	95.93	-29.71	-1905.22	18424.58	1603.65	-2834.54	-33649.21	161.28	22890.41	-33487.94	-10597.52
Receptor Energy Terms
Frame #	BOND	ANGLE	DIHED	UB	IMP	CMAP	VDWAALS	EEL	1-4 VDW	1-4 EEL	EGB	ESURF	GGAS	GSOLV	TOTAL
1	368.45	895.44	1072.22	107.05	52.12	4.23	-526.43	-5984.13	360.5	3693.64	-1760.54	89.0	43.1	-1671.54	-1628.43
26	348.37	936.54	1022.86	105.04	57.44	-22.86	-565.52	-5782.97	363.2	3657.86	-1919.8	84.42	119.97	-1835.38	-1715.41
51	404.38	975.72	1054.51	114.7	62.49	-13.16	-568.97	-5931.72	343.86	3584.42	-1719.3	81.57	26.22	-1637.73	-1611.51
76	363.96	1011.62	1013.0	113.92	63.82	-21.64	-562.76	-5938.03	345.32	3577.71	-1727.69	81.55	-33.1	-1646.14	-1679.24
101	391.8	925.59	1035.28	106.76	60.31	-15.35	-580.64	-5916.91	348.28	3606.04	-1736.9	80.55	-38.83	-1656.35	-1695.18
126	405.36	910.74	1037.48	104.45	57.51	-11.41	-581.9	-5929.88	341.8	3591.27	-1723.57	81.76	-74.58	-1641.81	-1716.39
151	356.66	887.08	1064.06	98.91	59.42	-17.98	-572.11	-6097.92	347.42	3741.08	-1676.9	82.08	-133.39	-1594.82	-1728.21
176	418.38	902.44	1053.02	110.95	52.75	-11.98	-595.61	-6083.75	354.01	3708.57	-1653.13	78.96	-91.22	-1574.18	-1665.4
201	372.36	947.07	1033.79	101.47	68.17	-6.2	-590.24	-5904.66	358.6	3717.56	-1837.14	81.74	97.9	-1755.4	-1657.51
226	376.72	946.0	1037.16	110.7	63.23	-11.46	-575.36	-6076.46	350.72	3628.45	-1641.74	79.05	-150.3	-1562.69	-1712.99
251	392.92	916.98	1017.0	98.15	58.44	-12.22	-588.7	-6051.54	350.32	3709.75	-1703.86	78.43	-108.9	-1625.43	-1734.33
276	407.0	921.85	1049.69	110.88	54.74	-8.33	-618.92	-6053.97	340.52	3731.78	-1685.89	77.85	-64.78	-1608.04	-1672.82
301	389.04	904.66	1042.6	112.21	58.69	-9.65	-581.07	-6037.61	349.39	3704.97	-1694.85	78.41	-66.78	-1616.44	-1683.22
326	368.27	908.02	1032.32	103.39	60.42	-12.26	-598.22	-6116.07	358.16	3757.7	-1660.63	79.51	-138.28	-1581.11	-1719.4
351	372.92	923.11	1059.57	104.3	60.24	-5.78	-568.16	-5925.93	351.77	3645.01	-1763.86	82.57	17.04	-1681.29	-1664.24
376	396.93	912.2	1049.06	102.14	61.58	-12.22	-599.21	-5828.29	331.24	3587.86	-1776.43	81.74	1.29	-1694.69	-1693.4
401	380.6	896.92	1051.44	116.51	54.88	-2.52	-586.48	-6003.33	366.25	3698.71	-1722.75	79.28	-27.0	-1643.47	-1670.47
426	360.02	930.7	1030.7	108.55	54.31	-8.39	-591.89	-6066.48	355.06	3680.71	-1648.85	78.17	-146.71	-1570.68	-1717.39
451	372.99	954.73	1031.39	117.55	49.52	-8.34	-617.55	-5931.89	355.41	3623.11	-1743.92	76.06	-53.08	-1667.86	-1720.94
476	395.61	912.81	1052.38	107.69	54.01	-18.82	-611.71	-6060.83	342.71	3726.43	-1689.18	77.26	-99.72	-1611.91	-1711.64
501	357.24	942.42	1034.93	108.47	60.83	-18.64	-602.91	-6097.82	352.03	3720.03	-1649.09	76.31	-143.43	-1572.78	-1716.21
526	400.05	891.69	1056.18	103.08	56.77	-19.42	-597.54	-5941.67	348.8	3630.09	-1702.32	77.92	-71.97	-1624.4	-1696.38
551	383.5	885.89	1027.51	101.27	59.12	-14.06	-603.54	-6029.48	356.07	3664.13	-1673.91	78.24	-169.58	-1595.67	-1765.25
576	380.19	891.39	1032.6	111.68	53.5	-11.95	-568.85	-6193.25	351.26	3695.57	-1554.4	79.66	-257.85	-1474.74	-1732.58
601	404.13	894.71	1064.41	100.27	61.24	-18.67	-590.44	-6016.27	338.7	3612.35	-1632.41	77.66	-149.57	-1554.75	-1704.32
626	368.49	897.22	1023.64	110.08	53.07	-0.33	-594.43	-6242.53	352.4	3717.53	-1548.41	77.7	-314.85	-1470.71	-1785.56
651	364.45	955.54	1038.69	114.88	53.14	-9.34	-577.36	-6192.69	355.17	3688.31	-1583.67	79.31	-209.22	-1504.36	-1713.58
676	368.36	902.44	1061.39	111.97	64.73	-18.85	-576.1	-6296.8	359.25	3740.7	-1516.58	77.25	-282.91	-1439.33	-1722.24
701	382.62	932.56	1041.1	100.51	62.55	-22.48	-601.82	-6174.78	341.36	3674.11	-1558.64	77.51	-264.28	-1481.13	-1745.42
726	392.36	926.73	1066.11	105.94	60.11	-34.54	-603.33	-6267.76	339.0	3703.26	-1494.03	77.0	-312.13	-1417.02	-1729.15
751	399.3	941.87	1027.39	110.43	56.5	-30.36	-608.83	-6092.03	353.84	3589.83	-1561.64	77.1	-252.06	-1484.54	-1736.6
776	407.65	920.97	1033.52	117.15	53.01	-29.38	-601.25	-6134.29	356.32	3634.76	-1563.6	76.92	-241.56	-1486.67	-1728.23
801	404.75	950.84	1026.55	109.85	46.67	-27.86	-599.19	-6231.0	345.72	3696.97	-1541.48	77.41	-276.7	-1464.06	-1740.76
826	379.3	919.93	1044.64	111.46	49.37	-5.19	-600.67	-6064.36	348.22	3602.63	-1574.58	77.86	-214.67	-1496.73	-1711.39
851	398.28	958.84	1046.25	108.94	63.13	-24.82	-601.08	-6108.76	340.23	3633.04	-1585.25	76.61	-185.96	-1508.64	-1694.59
876	397.84	981.04	1031.55	110.14	58.35	-19.13	-591.99	-6061.18	344.96	3577.46	-1583.39	78.56	-170.95	-1504.83	-1675.78
901	348.6	943.48	1030.49	109.27	49.44	-25.72	-582.01	-6192.14	356.27	3714.03	-1554.74	77.34	-248.3	-1477.39	-1725.7
926	364.99	939.6	1039.71	108.14	49.02	-17.69	-591.06	-6230.84	359.67	3734.12	-1553.52	78.87	-244.35	-1474.64	-1719.0
951	383.5	920.86	1045.2	115.06	61.44	-9.78	-571.37	-6250.76	357.57	3725.51	-1529.38	76.84	-222.78	-1452.54	-1675.32
976	407.38	918.58	1023.92	108.22	59.33	-9.43	-597.31	-6069.57	344.13	3619.56	-1609.59	76.75	-195.18	-1532.85	-1728.03
1001	372.41	901.52	1049.96	109.61	56.78	-29.71	-611.03	-6233.1	364.06	3733.03	-1546.05	78.1	-286.47	-1467.96	-1754.43
Ligand Energy Terms
Frame #	BOND	ANGLE	DIHED	UB	IMP	CMAP	VDWAALS	EEL	1-4 VDW	1-4 EEL	EGB	ESURF	GGAS	GSOLV	TOTAL
1	707.43	1366.37	2623.58	564.53	48.12	0.0	-1158.82	28777.43	1256.99	-6813.24	-36239.22	97.47	27372.39	-36141.75	-8769.37
26	714.52	1367.66	2587.05	543.71	47.09	0.0	-1174.7	28586.16	1244.77	-6678.1	-36091.44	95.98	27238.16	-35995.46	-8757.3
51	698.45	1341.87	2544.76	505.28	39.34	0.0	-1166.66	28608.18	1261.7	-6652.73	-36196.25	96.9	27180.18	-36099.34	-8919.16
76	691.25	1344.14	2579.47	539.44	47.77	0.0	-1144.66	27459.83	1232.76	-6690.28	-35028.39	100.08	26059.72	-34928.3	-8868.58
101	683.61	1321.64	2544.09	518.1	39.86	0.0	-1173.6	29229.91	1274.48	-6678.64	-36718.29	97.7	27759.45	-36620.59	-8861.13
126	678.55	1314.72	2526.3	505.93	41.93	0.0	-1155.89	28362.2	1296.29	-6638.17	-35909.26	96.14	26931.85	-35813.12	-8881.27
151	679.3	1305.47	2557.35	516.24	43.18	0.0	-1175.44	27374.95	1258.28	-6608.7	-34947.66	97.74	25950.64	-34849.93	-8899.29
176	735.54	1308.87	2554.9	545.72	44.45	0.0	-1163.06	26747.23	1241.87	-6714.07	-34211.35	97.17	25301.46	-34114.19	-8812.73
201	725.8	1328.07	2550.53	510.13	34.78	0.0	-1136.35	27104.61	1286.79	-6624.76	-34657.13	98.99	25779.6	-34558.13	-8778.53
226	737.6	1342.23	2569.53	521.97	40.3	0.0	-1110.58	26689.02	1247.6	-6720.6	-34155.72	98.13	25317.06	-34057.59	-8740.53
251	687.46	1332.62	2556.23	540.21	52.24	0.0	-1153.95	27919.85	1277.41	-6683.52	-35399.44	98.23	26528.57	-35301.21	-8772.65
276	707.61	1332.72	2546.81	538.5	44.75	0.0	-1151.91	28272.65	1252.4	-6679.08	-35745.19	94.37	26864.43	-35650.82	-8786.39
301	696.6	1343.75	2531.98	509.73	45.86	0.0	-1119.22	27663.75	1247.67	-6589.49	-35200.55	99.34	26330.64	-35101.21	-8770.57
326	743.16	1308.36	2523.86	521.21	35.14	0.0	-1096.27	28182.37	1253.5	-6574.26	-35742.04	98.52	26897.07	-35643.52	-8746.45
351	760.48	1354.99	2534.81	526.73	39.62	0.0	-1116.07	29574.44	1226.38	-6657.55	-37095.39	95.88	28243.83	-36999.52	-8755.69
376	687.11	1326.92	2525.43	514.44	36.47	0.0	-1125.27	28287.62	1242.24	-6634.38	-35829.84	97.29	26860.58	-35732.56	-8871.98
401	711.98	1321.43	2533.22	511.89	40.16	0.0	-1170.02	28474.58	1259.55	-6621.54	-35933.67	96.04	27061.26	-35837.63	-8776.37
426	681.42	1310.26	2551.24	520.32	33.5	0.0	-1136.95	28154.09	1265.11	-6648.27	-35631.16	95.6	26730.72	-35535.56	-8804.84
451	671.42	1335.86	2544.22	540.39	48.9	0.0	-1140.3	28869.41	1269.05	-6575.69	-36359.87	95.37	27563.25	-36264.5	-8701.25
476	659.66	1330.87	2540.09	525.14	42.63	0.0	-1155.64	27697.91	1284.9	-6604.07	-35221.45	96.71	26321.5	-35124.74	-8803.25
501	685.84	1325.49	2524.13	502.2	50.63	0.0	-1112.29	26508.84	1263.06	-6521.31	-34117.28	101.2	25226.6	-34016.08	-8789.48
526	710.1	1315.87	2537.42	526.87	47.9	0.0	-1112.53	27422.13	1236.0	-6611.17	-35003.78	101.83	26072.58	-34901.95	-8829.37
551	717.73	1352.2	2539.14	517.42	45.86	0.0	-1157.34	25931.55	1264.26	-6675.14	-33441.42	100.03	24535.68	-33341.39	-8805.71
576	712.73	1338.64	2502.86	549.33	46.42	0.0	-1133.91	26539.7	1260.41	-6553.31	-34090.26	100.53	25262.87	-33989.73	-8726.86
601	676.55	1319.82	2531.96	509.21	43.35	0.0	-1137.36	26315.42	1263.72	-6588.06	-33784.09	97.99	24934.62	-33686.1	-8751.48
626	734.45	1339.25	2532.31	524.68	42.49	0.0	-1123.81	27147.85	1280.92	-6597.18	-34691.29	100.13	25880.97	-34591.16	-8710.18
651	697.84	1314.8	2545.48	517.61	38.55	0.0	-1147.63	26683.93	1274.25	-6595.84	-34224.13	99.31	25328.99	-34124.82	-8795.83
676	681.55	1321.67	2529.68	526.42	44.96	0.0	-1135.61	26166.11	1248.6	-6593.34	-33661.7	101.01	24790.04	-33560.69	-8770.65
701	695.78	1345.18	2519.07	525.75	42.09	0.0	-1108.96	26410.54	1278.22	-6598.92	-33963.61	99.54	25108.74	-33864.06	-8755.32
726	682.45	1307.78	2524.58	527.38	38.36	0.0	-1184.2	27640.65	1299.9	-6635.49	-35145.95	96.7	26201.42	-35049.25	-8847.83
751	703.81	1244.29	2544.79	542.28	44.85	0.0	-1189.26	27648.7	1246.64	-6624.58	-35133.5	96.94	26161.53	-35036.56	-8875.04
776	713.8	1316.99	2530.15	517.76	36.82	0.0	-1166.31	27420.96	1215.4	-6602.3	-34933.54	97.63	25983.27	-34835.91	-8852.64
801	684.4	1328.54	2545.14	497.26	37.72	0.0	-1185.94	27274.95	1265.83	-6566.06	-34837.37	96.46	25881.85	-34740.91	-8859.06
826	708.94	1332.54	2514.84	537.71	43.66	0.0	-1172.02	27002.25	1245.2	-6618.79	-34540.66	97.21	25594.33	-34443.45	-8849.12
851	684.78	1329.67	2525.4	532.37	42.79	0.0	-1126.32	25832.37	1249.4	-6576.51	-33386.92	98.93	24493.93	-33287.99	-8794.06
876	710.58	1291.67	2519.29	522.6	35.94	0.0	-1164.0	26323.31	1244.32	-6610.06	-33816.84	99.22	24873.64	-33717.62	-8843.98
901	709.78	1314.22	2525.14	518.68	53.43	0.0	-1138.8	26095.84	1256.39	-6606.58	-33637.11	98.83	24728.09	-33538.28	-8810.19
926	720.05	1311.36	2507.26	536.95	42.86	0.0	-1145.79	26387.47	1233.82	-6623.76	-33905.42	98.0	24970.23	-33807.43	-8837.2
951	705.59	1290.4	2545.55	540.45	45.64	0.0	-1185.85	27307.27	1270.29	-6594.7	-34814.09	96.44	25924.63	-34717.65	-8793.01
976	700.99	1347.44	2516.32	509.9	42.01	0.0	-1141.65	26962.14	1239.04	-6530.72	-34506.96	97.5	25645.48	-34409.45	-8763.97
1001	717.38	1318.9	2542.26	523.68	39.16	0.0	-1197.08	26985.23	1239.6	-6567.57	-34511.49	94.58	25601.55	-34416.91	-8815.36
Delta Energy Terms
Frame #	BOND	ANGLE	DIHED	UB	IMP	CMAP	VDWAALS	EEL	1-4 VDW	1-4 EEL	EGB	ESURF	GGAS	GSOLV	TOTAL
1	-0.0	0.0	0.0	0.0	-0.0	0.0	-117.6	-2726.95	0.0	0.0	2855.26	-14.21	-2844.54	2841.05	-3.49
26	0.0	-0.0	-0.0	-0.0	0.0	0.0	-115.42	-2662.55	0.0	-0.0	2768.16	-14.01	-2777.97	2754.15	-23.82
51	-0.0	-0.0	0.0	-0.0	0.0	0.0	-99.41	-2275.73	0.0	0.0	2352.81	-12.44	-2375.14	2340.37	-34.77
76	-0.0	0.0	0.0	0.0	0.0	0.0	-105.2	-2515.19	0.0	0.0	2593.87	-13.62	-2620.4	2580.24	-40.16
101	0.0	-0.0	0.0	0.0	0.0	0.0	-105.47	-2668.95	-0.0	0.0	2732.47	-13.5	-2774.42	2718.97	-55.45
126	-0.0	-0.0	-0.0	-0.0	0.0	0.0	-117.62	-2722.28	0.0	0.0	2817.2	-14.3	-2839.91	2802.9	-37.0
151	0.0	0.0	-0.0	-0.0	-0.0	0.0	-112.23	-2604.15	0.0	0.0	2680.41	-14.84	-2716.38	2665.57	-50.81
176	-0.0	0.0	0.0	-0.0	0.0	0.0	-111.15	-2375.01	0.0	-0.0	2457.19	-13.83	-2486.16	2443.36	-42.79
201	-0.0	0.0	-0.0	0.0	0.0	0.0	-131.48	-2449.26	0.0	0.0	2554.39	-15.27	-2580.74	2539.12	-41.62
226	0.0	-0.0	0.0	0.0	0.0	0.0	-116.05	-2630.81	0.0	0.0	2701.67	-14.41	-2746.86	2687.25	-59.6
251	0.0	0.0	0.0	0.0	0.0	0.0	-111.6	-2912.71	0.0	0.0	2975.12	-14.65	-3024.31	2960.47	-63.83
276	0.0	-0.0	0.0	-0.0	-0.0	0.0	-119.68	-2739.59	0.0	0.0	2819.83	-14.45	-2859.27	2805.39	-53.89
301	0.0	-0.0	0.0	0.0	-0.0	0.0	-139.99	-2443.33	0.0	0.0	2545.94	-16.59	-2583.32	2529.35	-53.97
326	0.0	0.0	0.0	0.0	-0.0	0.0	-139.06	-2435.2	-0.0	0.0	2554.58	-18.25	-2574.25	2536.32	-37.93
351	0.0	0.0	0.0	-0.0	0.0	0.0	-161.6	-2590.7	0.0	-0.0	2706.39	-20.32	-2752.3	2686.07	-66.23
376	0.0	0.0	-0.0	-0.0	-0.0	0.0	-158.74	-2561.74	0.0	-0.0	2651.04	-20.08	-2720.48	2630.97	-89.52
401	-0.0	-0.0	0.0	-0.0	0.0	0.0	-157.94	-2513.76	0.0	0.0	2618.71	-17.27	-2671.7	2601.44	-70.26
426	-0.0	-0.0	0.0	0.0	0.0	0.0	-149.88	-2465.85	0.0	0.0	2553.35	-18.11	-2615.73	2535.24	-80.49
451	0.0	0.0	0.0	0.0	0.0	0.0	-146.44	-2479.62	-0.0	-0.0	2580.87	-18.03	-2626.06	2562.84	-63.23
476	0.0	-0.0	0.0	0.0	-0.0	0.0	-142.67	-2428.96	0.0	-0.0	2533.32	-15.16	-2571.63	2518.16	-53.47
501	0.0	-0.0	0.0	-0.0	0.0	0.0	-144.36	-2505.47	0.0	0.0	2611.96	-16.78	-2649.83	2595.18	-54.65
526	-0.0	0.0	0.0	0.0	0.0	0.0	-136.68	-2616.75	0.0	0.0	2706.48	-16.03	-2753.43	2690.46	-62.97
551	0.0	0.0	0.0	0.0	0.0	0.0	-142.77	-2574.07	0.0	0.0	2666.49	-16.67	-2716.84	2649.82	-67.02
576	-0.0	0.0	0.0	0.0	-0.0	0.0	-156.2	-2331.06	-0.0	0.0	2450.53	-17.36	-2487.26	2433.16	-54.1
601	-0.0	-0.0	0.0	-0.0	0.0	0.0	-155.07	-2498.84	-0.0	0.0	2622.41	-18.24	-2653.91	2604.17	-49.74
626	0.0	0.0	0.0	0.0	-0.0	0.0	-153.78	-2526.13	-0.0	0.0	2643.51	-17.87	-2679.91	2625.63	-54.28
651	0.0	-0.0	-0.0	0.0	0.0	0.0	-148.31	-2575.72	-0.0	-0.0	2683.05	-18.48	-2724.03	2664.57	-59.47
676	-0.0	0.0	0.0	0.0	0.0	0.0	-148.88	-2343.97	0.0	-0.0	2442.62	-17.4	-2492.85	2425.21	-67.64
701	0.0	-0.0	0.0	-0.0	0.0	0.0	-134.36	-2498.66	0.0	0.0	2584.32	-15.48	-2633.02	2568.84	-64.18
726	-0.0	-0.0	0.0	0.0	0.0	0.0	-97.2	-2586.96	-0.0	0.0	2637.68	-12.09	-2684.15	2625.59	-58.56
751	0.0	0.0	-0.0	-0.0	-0.0	0.0	-124.1	-2372.08	0.0	0.0	2450.92	-13.15	-2496.17	2437.77	-58.4
776	-0.0	0.0	-0.0	0.0	0.0	0.0	-103.52	-2369.99	0.0	0.0	2426.3	-12.58	-2473.51	2413.71	-59.8
801	0.0	-0.0	0.0	-0.0	-0.0	0.0	-115.16	-2438.27	0.0	-0.0	2516.2	-13.5	-2553.43	2502.7	-50.73
826	0.0	0.0	0.0	0.0	0.0	0.0	-121.42	-2174.78	0.0	-0.0	2265.2	-12.82	-2296.19	2252.38	-43.81
851	0.0	0.0	0.0	0.0	0.0	0.0	-111.99	-2139.3	0.0	0.0	2221.06	-13.1	-2251.3	2207.96	-43.33
876	0.0	-0.0	-0.0	-0.0	0.0	0.0	-123.57	-2417.59	-0.0	-0.0	2508.12	-14.21	-2541.16	2493.92	-47.25
901	-0.0	0.0	0.0	0.0	0.0	0.0	-99.05	-2065.59	0.0	0.0	2142.62	-10.83	-2164.65	2131.79	-32.86
926	0.0	-0.0	0.0	0.0	0.0	0.0	-108.83	-2392.92	-0.0	0.0	2456.19	-13.23	-2501.75	2442.97	-58.79
951	-0.0	-0.0	0.0	0.0	0.0	0.0	-111.54	-2325.91	0.0	0.0	2418.76	-11.63	-2437.45	2407.14	-30.32
976	-0.0	-0.0	0.0	0.0	0.0	0.0	-105.52	-2330.01	0.0	0.0	2405.48	-12.47	-2435.53	2393.01	-42.52
1001	0.0	-0.0	0.0	-0.0	-0.0	0.0	-97.11	-2327.56	0.0	0.0	2408.33	-11.4	-2424.67	2396.93	-27.74
