# Supplementary material for: Structural Modeling of Protein–DNA Interactions Underlying Genome Copy Number Variation in Nanoviruses
Source: Comput Struct Biotechnol J. 2026 Jul 23;35(1):0156. doi: 10.34133/csbj.0156 (PMC13392288; doi:10.34133/csbj.0156)
Supplement: Supplementary 1 — Figs. S1 to S8 Data S1 to S4 [file csbj.0156.f1.zip › Supplementary_Data_4_FBNYV_MP ptp.csv]

GENERALIZED BORN:
Complex Energy Terms
Frame #	BOND	ANGLE	DIHED	UB	IMP	CMAP	VDWAALS	EEL	1-4 VDW	1-4 EEL	EGB	ESURF	GGAS	GSOLV	TOTAL
1	1135.76	2250.5	3734.56	672.09	114.06	-8.4	-1780.46	20002.49	1641.08	-3157.99	-35103.93	171.88	24603.7	-34932.05	-10328.35
26	1050.66	2278.03	3578.11	650.16	96.23	-18.26	-1757.68	18681.21	1604.13	-3029.24	-33899.49	177.57	23133.35	-33721.92	-10588.57
51	1093.66	2232.86	3593.79	631.95	98.03	-32.68	-1735.38	18757.9	1598.78	-2995.05	-33980.5	177.55	23243.85	-33802.96	-10559.11
76	1116.95	2240.16	3570.15	619.4	99.39	-16.34	-1755.31	17123.04	1623.03	-2960.08	-32455.5	173.86	21660.39	-32281.65	-10621.26
101	1126.49	2214.31	3553.24	623.17	98.69	-18.06	-1777.15	18661.03	1593.84	-2899.74	-33894.39	168.53	23175.82	-33725.86	-10550.03
126	1054.47	2280.47	3554.28	622.78	103.23	-22.59	-1788.08	18484.2	1629.75	-3081.75	-33576.42	176.33	22836.75	-33400.09	-10563.35
151	1107.61	2196.19	3631.52	590.38	97.9	-19.95	-1761.18	18849.89	1600.45	-3071.37	-33956.47	171.57	23221.43	-33784.9	-10563.46
176	1062.82	2305.62	3571.8	600.16	104.59	-28.47	-1798.04	18312.35	1645.14	-2950.27	-33499.75	172.02	22825.71	-33327.74	-10502.03
201	1111.17	2326.0	3620.0	660.31	115.17	-28.34	-1828.2	19311.69	1586.38	-2964.66	-34509.4	169.17	23909.53	-34340.22	-10430.69
226	1075.58	2305.93	3609.75	615.11	106.83	-16.7	-1870.62	20348.38	1607.6	-3008.13	-35406.19	166.44	24773.73	-35239.75	-10466.03
251	1069.27	2300.81	3562.31	640.92	91.97	-24.94	-1858.74	19172.2	1595.54	-3054.41	-34213.03	168.4	23494.93	-34044.63	-10549.7
276	1062.4	2218.21	3571.35	653.97	108.13	-19.27	-1783.61	19073.27	1600.46	-2945.25	-34294.28	171.9	23539.67	-34122.38	-10582.71
301	1065.61	2256.95	3587.14	616.19	101.67	-17.3	-1768.25	19912.16	1618.49	-3068.17	-35010.47	173.69	24304.48	-34836.78	-10532.3
326	1062.31	2232.07	3543.23	629.36	90.09	-21.38	-1840.5	20305.4	1633.52	-2884.31	-35352.5	167.57	24749.79	-35184.93	-10435.14
351	1068.33	2269.96	3598.68	642.41	94.53	-27.27	-1869.07	21540.72	1638.83	-2951.44	-36585.31	166.87	26005.67	-36418.44	-10412.77
376	1070.63	2226.02	3574.67	627.93	89.38	-25.98	-1811.05	21820.82	1623.43	-2961.96	-36901.74	166.68	26233.89	-36735.06	-10501.17
401	1102.22	2264.65	3593.05	618.76	100.05	-21.52	-1878.78	21508.66	1626.87	-2949.91	-36576.37	161.87	25964.04	-36414.5	-10450.45
426	1134.63	2229.13	3614.14	626.47	109.8	-37.51	-1890.93	21409.4	1629.02	-2947.07	-36422.57	162.36	25877.07	-36260.21	-10383.15
451	1060.67	2258.61	3589.65	640.37	105.15	-24.74	-1900.54	21385.97	1586.28	-3089.4	-36313.78	161.2	25612.02	-36152.59	-10540.56
476	1088.11	2234.14	3583.69	634.13	107.34	-22.12	-1873.47	20606.17	1602.68	-3029.01	-35582.14	160.33	24931.65	-35421.81	-10490.16
501	1060.95	2323.06	3567.88	626.54	102.58	-38.57	-1854.97	19899.42	1618.38	-2970.07	-34976.25	159.85	24335.19	-34816.4	-10481.21
526	1070.38	2251.1	3586.8	657.69	98.36	-28.83	-1868.02	20821.19	1579.67	-2928.38	-35832.02	162.41	25239.96	-35669.61	-10429.65
551	1101.02	2236.93	3585.12	610.77	99.87	-36.31	-1900.88	20637.25	1610.96	-2919.14	-35690.43	159.35	25025.59	-35531.08	-10505.49
576	1113.77	2289.45	3551.16	622.82	103.17	-29.71	-1889.66	21447.19	1626.53	-3065.91	-36332.23	159.95	25768.81	-36172.28	-10403.47
601	1077.21	2298.64	3572.68	644.07	98.54	-28.53	-1881.6	20404.38	1613.74	-3070.28	-35336.96	161.29	24728.84	-35175.67	-10446.83
626	1050.87	2244.64	3585.63	605.11	109.44	-30.54	-1837.87	20472.03	1617.24	-2957.62	-35507.53	164.43	24858.94	-35343.09	-10484.15
651	1076.83	2250.75	3559.29	646.6	102.66	-18.79	-1853.94	20894.16	1623.93	-3070.72	-35863.16	159.8	25210.76	-35703.36	-10492.59
676	1085.64	2228.05	3598.48	622.3	106.96	-16.26	-1907.36	20816.2	1652.29	-3023.46	-35810.74	156.9	25162.84	-35653.84	-10491.0
701	1095.96	2282.34	3581.67	623.08	97.89	-15.58	-1889.55	21928.43	1581.82	-2940.67	-37016.75	159.8	26345.38	-36856.95	-10511.56
726	1105.9	2295.57	3598.26	624.41	100.32	-30.05	-1881.39	22509.86	1593.82	-2982.65	-37528.81	161.98	26934.04	-37366.83	-10432.79
751	1131.08	2263.27	3545.15	627.33	108.62	-21.87	-1865.25	22024.73	1635.87	-2934.17	-37106.94	162.76	26514.74	-36944.18	-10429.44
776	1062.66	2224.53	3578.18	630.16	106.85	-14.15	-1904.57	22439.11	1620.02	-2995.19	-37451.65	160.12	26747.6	-37291.53	-10543.93
801	1092.72	2242.05	3550.94	642.17	98.7	-13.97	-1888.9	21697.85	1602.73	-3012.4	-36711.16	165.53	26011.87	-36545.63	-10533.76
826	1107.85	2267.61	3564.08	629.52	107.36	-25.26	-1896.08	22018.83	1603.66	-3065.09	-36957.12	162.96	26312.48	-36794.15	-10481.68
851	1109.34	2264.82	3597.04	654.92	119.2	-14.33	-1885.57	20924.28	1584.6	-3084.94	-35923.65	162.88	25269.36	-35760.77	-10491.4
876	1051.03	2242.56	3587.11	610.26	103.76	-22.56	-1880.31	20895.99	1611.42	-2969.27	-35887.72	163.17	25230.0	-35724.55	-10494.55
901	1024.87	2296.5	3561.2	639.55	92.5	-28.42	-1877.31	20613.4	1629.3	-2985.15	-35623.62	162.5	24966.44	-35461.12	-10494.68
926	1053.39	2223.28	3559.3	646.69	94.34	-29.52	-1930.22	20669.1	1626.1	-2919.38	-35656.27	163.31	24993.08	-35492.96	-10499.88
951	1096.44	2283.34	3569.11	621.53	104.37	-21.65	-1875.51	20998.45	1606.66	-2979.39	-36006.03	161.97	25403.36	-35844.06	-10440.71
976	1067.2	2264.06	3577.53	643.72	96.28	-27.43	-1843.01	20008.24	1639.21	-2971.92	-35067.99	166.19	24453.89	-34901.8	-10447.91
1001	1061.16	2239.53	3574.96	643.08	103.97	-27.57	-1908.5	20707.44	1648.36	-2998.78	-35645.99	161.45	25043.64	-35484.54	-10440.9
Receptor Energy Terms
Frame #	BOND	ANGLE	DIHED	UB	IMP	CMAP	VDWAALS	EEL	1-4 VDW	1-4 EEL	EGB	ESURF	GGAS	GSOLV	TOTAL
1	403.3	900.51	1100.23	109.9	65.52	-8.4	-514.2	-6002.09	357.45	3715.22	-1784.21	88.91	127.44	-1695.3	-1567.86
26	385.51	946.83	1020.72	113.43	56.01	-18.26	-575.7	-5939.04	348.8	3671.86	-1791.0	83.15	10.17	-1707.85	-1697.68
51	399.16	926.14	1034.68	102.52	54.1	-32.68	-569.78	-5843.99	337.91	3644.0	-1867.34	84.18	52.05	-1783.17	-1731.11
76	393.39	918.17	1036.87	105.66	60.95	-16.34	-574.0	-6028.62	349.82	3627.84	-1693.6	81.99	-126.24	-1611.61	-1737.85
101	403.3	907.95	1027.95	100.14	49.7	-18.06	-568.94	-6086.0	340.01	3699.27	-1699.14	81.46	-144.69	-1617.67	-1762.36
126	372.93	945.0	1037.94	105.19	61.5	-22.59	-575.42	-5822.8	351.2	3595.19	-1837.99	83.89	48.16	-1754.1	-1705.94
151	390.72	917.54	1056.0	103.48	55.18	-19.95	-549.55	-5909.58	350.71	3576.23	-1750.76	82.31	-29.23	-1668.45	-1697.69
176	373.64	954.36	1042.47	105.63	56.86	-28.47	-558.44	-5969.1	358.4	3660.1	-1760.36	83.63	-4.55	-1676.73	-1681.29
201	388.59	964.34	1060.45	112.3	64.78	-28.34	-579.61	-5889.38	344.2	3649.84	-1833.78	82.06	87.16	-1751.72	-1664.56
226	371.39	961.79	1056.74	103.87	57.88	-16.7	-579.34	-5781.37	364.26	3656.45	-1909.84	83.69	194.97	-1826.15	-1631.18
251	354.27	958.57	1026.65	112.71	48.87	-24.94	-576.87	-5758.46	345.91	3604.99	-1906.39	84.54	91.71	-1821.84	-1730.13
276	371.19	895.69	1039.88	108.15	60.39	-19.27	-579.49	-5767.35	353.61	3669.29	-1960.93	84.52	132.09	-1876.42	-1744.33
301	378.11	943.12	1016.05	111.69	57.5	-17.3	-556.56	-5808.75	348.54	3581.11	-1843.9	84.12	53.52	-1759.78	-1706.26
326	370.45	936.68	1023.56	111.71	50.52	-21.38	-571.95	-5820.89	358.42	3633.1	-1854.44	83.32	70.22	-1771.11	-1700.89
351	384.22	961.46	1048.41	113.38	55.24	-27.27	-566.29	-5848.55	348.68	3655.0	-1845.87	84.19	124.26	-1761.68	-1637.42
376	372.54	925.68	1042.24	106.45	52.45	-25.98	-544.26	-5934.51	362.31	3650.5	-1789.75	83.37	7.43	-1706.38	-1698.95
401	401.12	890.99	1043.93	105.66	57.07	-21.52	-552.67	-5874.62	345.51	3655.98	-1843.96	82.82	51.45	-1761.15	-1709.69
426	403.49	913.28	1058.52	104.2	69.24	-37.51	-550.02	-5866.58	350.83	3684.34	-1847.18	83.99	129.79	-1763.19	-1633.4
451	368.27	949.66	1046.42	115.83	61.21	-24.74	-576.16	-5674.27	347.15	3563.05	-1946.75	83.22	176.43	-1863.53	-1687.1
476	396.27	895.57	1029.17	103.8	65.96	-22.12	-543.36	-5862.28	360.49	3631.19	-1826.07	83.26	54.69	-1742.82	-1688.13
501	357.89	951.85	1041.2	103.65	63.62	-38.57	-543.5	-5959.52	357.33	3665.39	-1760.78	83.07	-0.66	-1677.7	-1678.36
526	374.92	930.28	1048.26	109.95	53.67	-28.83	-526.68	-5936.45	347.39	3695.89	-1821.16	84.2	68.39	-1736.95	-1668.56
551	400.76	937.77	1045.73	113.49	57.75	-36.31	-558.3	-5886.53	335.6	3657.65	-1818.04	82.86	67.61	-1735.18	-1667.57
576	398.23	927.8	1035.04	110.02	54.59	-29.71	-537.9	-5884.62	350.72	3619.95	-1790.08	83.49	44.12	-1706.59	-1662.47
601	370.38	950.27	1033.28	105.77	58.47	-28.53	-550.99	-5843.36	352.49	3582.81	-1816.82	84.02	30.6	-1732.8	-1702.2
626	344.5	897.2	1040.19	101.72	64.34	-30.54	-551.65	-5989.92	350.53	3716.03	-1757.94	83.47	-57.61	-1674.47	-1732.08
651	403.5	933.18	1010.37	117.33	62.89	-18.79	-525.86	-5831.05	347.75	3593.32	-1836.28	83.38	92.64	-1752.9	-1660.26
676	384.83	918.14	1043.8	103.76	59.78	-16.26	-555.1	-5880.77	367.08	3618.03	-1806.31	82.26	43.28	-1724.05	-1680.77
701	412.14	942.35	1025.12	106.12	66.03	-15.58	-556.38	-5939.76	336.98	3648.09	-1787.31	84.41	25.11	-1702.9	-1677.8
726	393.87	920.76	1044.83	114.65	60.22	-30.05	-546.58	-5971.6	340.69	3660.63	-1782.37	83.84	-12.58	-1698.53	-1711.11
751	394.74	945.38	1033.29	110.58	60.66	-21.87	-555.46	-5929.1	356.05	3668.66	-1815.15	84.35	62.94	-1730.8	-1667.86
776	367.66	912.08	1040.91	105.14	64.2	-14.15	-556.06	-5837.08	348.14	3639.17	-1866.39	85.39	69.99	-1781.0	-1711.01
801	392.09	910.75	1017.0	115.78	58.94	-13.97	-549.41	-5853.76	347.05	3638.72	-1850.69	85.03	63.19	-1765.66	-1702.47
826	393.71	919.83	1045.91	98.96	61.73	-25.26	-561.71	-5736.04	345.27	3592.81	-1917.9	85.27	135.21	-1832.63	-1697.42
851	389.71	947.9	1037.98	115.76	67.46	-14.33	-566.45	-5760.97	340.1	3631.24	-1922.57	84.75	188.41	-1837.82	-1649.41
876	380.61	901.32	1040.07	107.22	64.75	-22.56	-555.46	-5860.35	348.98	3702.44	-1878.38	84.21	107.01	-1794.17	-1687.16
901	361.92	922.17	1042.55	104.11	52.35	-28.42	-543.14	-5897.33	355.91	3703.39	-1860.34	83.84	73.52	-1776.49	-1702.98
926	382.39	921.0	1039.84	117.56	54.1	-29.52	-556.4	-5813.84	353.32	3682.33	-1920.82	83.66	150.78	-1837.16	-1686.38
951	387.94	948.6	1029.35	112.4	54.6	-21.65	-540.03	-5846.06	357.99	3650.37	-1868.86	84.4	133.51	-1784.46	-1650.95
976	393.51	902.63	1036.14	106.71	59.6	-27.43	-542.08	-5924.42	367.76	3708.71	-1825.25	84.65	81.13	-1740.6	-1659.46
1001	359.24	919.34	1044.81	110.09	59.18	-27.57	-554.96	-5969.74	359.12	3676.45	-1740.53	82.46	-24.03	-1658.07	-1682.11
Ligand Energy Terms
Frame #	BOND	ANGLE	DIHED	UB	IMP	CMAP	VDWAALS	EEL	1-4 VDW	1-4 EEL	EGB	ESURF	GGAS	GSOLV	TOTAL
1	732.46	1349.99	2634.33	562.2	48.55	0.0	-1145.29	28763.45	1283.63	-6873.21	-36199.27	97.59	27356.1	-36101.68	-8745.57
26	665.15	1331.2	2557.39	536.72	40.22	0.0	-1121.73	26922.19	1255.32	-6701.1	-34465.0	102.54	25485.37	-34362.45	-8877.08
51	694.5	1306.72	2559.11	529.43	43.93	0.0	-1066.07	26800.43	1260.87	-6639.05	-34393.73	104.96	25489.88	-34288.76	-8798.89
76	723.56	1321.99	2533.28	513.74	38.44	0.0	-1071.53	25446.53	1273.2	-6587.93	-33141.41	105.61	24191.27	-33035.8	-8844.53
101	723.2	1306.36	2525.29	523.03	48.99	0.0	-1081.19	27341.41	1253.83	-6599.01	-34897.6	102.29	26041.91	-34795.31	-8753.4
126	681.53	1335.46	2516.34	517.59	41.73	0.0	-1137.98	26752.68	1278.55	-6676.94	-34252.6	101.87	25308.96	-34150.74	-8841.78
151	716.88	1278.65	2575.52	486.9	42.73	0.0	-1120.92	27358.88	1249.75	-6647.6	-34887.64	101.7	25940.79	-34785.93	-8845.14
176	689.18	1351.27	2529.33	494.53	47.74	0.0	-1139.46	26954.93	1286.74	-6610.37	-34497.6	101.16	25603.88	-34396.44	-8792.56
201	722.58	1361.65	2559.56	548.01	50.39	0.0	-1163.11	28019.01	1242.18	-6614.49	-35569.23	97.81	26725.78	-35471.42	-8745.64
226	704.19	1344.14	2553.01	511.24	48.95	0.0	-1185.93	29266.23	1243.34	-6664.59	-36717.91	97.92	27820.58	-36620.0	-8799.41
251	715.01	1342.24	2535.66	528.2	43.1	0.0	-1196.36	28153.39	1249.63	-6659.4	-35568.63	97.32	26711.46	-35471.31	-8759.85
276	691.21	1322.52	2531.46	545.82	47.74	0.0	-1109.29	27766.5	1246.85	-6614.53	-35314.21	100.09	26428.29	-35214.12	-8785.83
301	687.5	1313.82	2571.08	504.5	44.17	0.0	-1123.17	28350.48	1269.95	-6649.29	-35840.6	101.8	26969.04	-35738.8	-8769.77
326	691.86	1295.39	2519.67	517.65	39.57	0.0	-1170.78	29091.28	1275.1	-6517.41	-36552.3	97.53	27742.34	-36454.77	-8712.43
351	684.11	1308.5	2550.28	529.03	39.3	0.0	-1210.04	30233.18	1290.15	-6606.44	-37673.45	94.66	28818.07	-37578.79	-8760.72
376	698.09	1300.33	2532.44	521.48	36.93	0.0	-1167.46	30636.56	1261.12	-6612.47	-38060.36	96.62	29207.03	-37963.74	-8756.71
401	701.1	1373.66	2549.12	513.1	42.98	0.0	-1233.17	30442.22	1281.35	-6605.89	-37853.68	93.17	29064.47	-37760.51	-8696.04
426	731.14	1315.85	2555.62	522.26	40.56	0.0	-1208.22	30355.09	1278.19	-6631.41	-37774.8	95.74	28959.08	-37679.06	-8719.98
451	692.41	1308.95	2543.23	524.54	43.94	0.0	-1198.44	30225.67	1239.13	-6652.45	-37610.33	94.42	28726.97	-37515.91	-8788.94
476	691.84	1338.58	2554.52	530.33	41.38	0.0	-1209.9	29329.72	1242.19	-6660.2	-36709.67	92.28	27858.45	-36617.39	-8758.95
501	703.06	1371.21	2526.68	522.89	38.96	0.0	-1177.29	28958.65	1261.05	-6635.46	-36397.35	94.33	27569.75	-36303.02	-8733.27
526	695.47	1320.81	2538.54	547.74	44.69	0.0	-1197.89	30039.17	1232.29	-6624.27	-37400.32	95.96	28596.55	-37304.36	-8707.81
551	700.26	1299.16	2539.38	497.28	42.12	0.0	-1211.71	29694.66	1275.37	-6576.8	-37121.62	94.4	28259.73	-37027.22	-8767.5
576	715.54	1361.65	2516.12	512.79	48.58	0.0	-1233.28	30618.29	1275.81	-6685.86	-37911.72	92.89	29129.64	-37818.83	-8689.19
601	706.82	1348.37	2539.41	538.3	40.06	0.0	-1212.72	29381.16	1261.25	-6653.09	-36736.65	94.25	27949.55	-36642.4	-8692.85
626	706.37	1347.44	2545.44	503.4	45.1	0.0	-1170.73	29693.87	1266.72	-6673.64	-37051.98	96.14	28263.96	-36955.85	-8691.89
651	673.33	1317.56	2548.93	529.27	39.77	0.0	-1198.46	29664.09	1276.18	-6664.04	-37052.79	93.17	28186.63	-36959.62	-8773.0
676	700.81	1309.91	2554.68	518.54	47.17	0.0	-1225.41	29777.37	1285.22	-6641.48	-37163.42	92.65	28326.82	-37070.76	-8743.95
701	683.82	1339.99	2556.55	516.96	31.86	0.0	-1234.95	30759.58	1244.84	-6588.76	-38186.27	89.73	29309.88	-38096.55	-8786.67
726	712.03	1374.81	2553.43	509.76	40.1	0.0	-1240.07	31641.97	1253.13	-6643.28	-38963.87	90.96	30201.88	-38872.91	-8671.04
751	736.33	1317.88	2511.86	516.74	47.97	0.0	-1204.02	30785.85	1279.82	-6602.83	-38191.49	92.18	29389.6	-38099.31	-8709.71
776	695.01	1312.45	2537.27	525.02	42.65	0.0	-1241.86	31380.22	1271.88	-6634.36	-38755.74	90.09	29888.29	-38665.65	-8777.36
801	700.63	1331.3	2533.94	526.39	39.75	0.0	-1228.19	30372.37	1255.68	-6651.13	-37755.66	95.11	28880.75	-37660.54	-8779.79
826	714.13	1347.78	2518.17	530.56	45.63	0.0	-1221.67	30623.78	1258.39	-6657.89	-37979.19	93.83	29158.88	-37885.36	-8726.48
851	719.63	1316.92	2559.05	539.15	51.74	0.0	-1199.59	29662.19	1244.5	-6716.18	-37038.71	95.27	28177.42	-36943.44	-8766.02
876	670.42	1341.25	2547.04	503.03	39.01	0.0	-1196.3	29925.38	1262.45	-6671.7	-37290.35	95.55	28420.58	-37194.8	-8774.22
901	662.95	1374.34	2518.65	535.44	40.15	0.0	-1216.11	29227.25	1273.39	-6688.54	-36588.06	93.6	27727.5	-36494.46	-8766.95
926	671.0	1302.27	2519.46	529.14	40.23	0.0	-1254.99	29712.74	1272.77	-6601.7	-37079.24	93.47	28190.93	-36985.77	-8794.84
951	708.5	1334.74	2539.77	509.13	49.78	0.0	-1219.1	29841.26	1248.67	-6629.76	-37254.73	92.2	28382.99	-37162.53	-8779.53
976	673.69	1361.43	2541.4	537.02	36.67	0.0	-1190.02	29163.76	1271.45	-6680.63	-36572.5	95.88	27714.78	-36476.62	-8761.84
1001	701.92	1320.18	2530.15	532.99	44.79	0.0	-1218.51	29388.74	1289.25	-6675.24	-36768.65	94.11	27914.26	-36674.55	-8760.29
Delta Energy Terms
Frame #	BOND	ANGLE	DIHED	UB	IMP	CMAP	VDWAALS	EEL	1-4 VDW	1-4 EEL	EGB	ESURF	GGAS	GSOLV	TOTAL
1	-0.0	-0.0	-0.0	0.0	-0.0	0.0	-120.98	-2758.87	-0.0	-0.0	2879.54	-14.63	-2879.84	2864.92	-14.92
26	-0.0	-0.0	-0.0	0.0	0.0	0.0	-60.25	-2301.93	0.0	0.0	2356.5	-8.13	-2362.19	2348.38	-13.81
51	-0.0	-0.0	0.0	0.0	-0.0	0.0	-99.54	-2198.54	0.0	0.0	2280.57	-11.6	-2298.08	2268.98	-29.11
76	0.0	-0.0	-0.0	0.0	0.0	0.0	-109.78	-2294.86	0.0	0.0	2379.5	-13.75	-2404.64	2365.76	-38.88
101	-0.0	0.0	-0.0	0.0	0.0	0.0	-127.02	-2594.39	0.0	-0.0	2702.35	-15.22	-2721.4	2687.13	-34.28
126	0.0	-0.0	0.0	-0.0	-0.0	0.0	-74.69	-2445.68	0.0	0.0	2514.18	-9.43	-2520.37	2504.74	-15.63
151	0.0	0.0	-0.0	0.0	0.0	0.0	-90.71	-2599.42	-0.0	-0.0	2681.93	-12.44	-2690.12	2669.49	-20.63
176	0.0	0.0	-0.0	0.0	0.0	0.0	-100.14	-2673.48	0.0	0.0	2758.21	-12.78	-2773.62	2745.43	-28.18
201	-0.0	0.0	0.0	0.0	0.0	0.0	-85.48	-2817.93	0.0	0.0	2893.62	-10.7	-2903.41	2882.92	-20.49
226	0.0	0.0	0.0	-0.0	-0.0	0.0	-105.35	-3136.48	0.0	0.0	3221.56	-15.17	-3241.83	3206.39	-35.44
251	-0.0	0.0	0.0	0.0	0.0	0.0	-85.51	-3222.74	0.0	0.0	3261.99	-13.46	-3308.25	3248.53	-59.72
276	0.0	-0.0	0.0	0.0	0.0	0.0	-94.83	-2925.88	0.0	0.0	2980.86	-12.7	-3020.71	2968.15	-52.55
301	0.0	0.0	0.0	0.0	0.0	0.0	-88.51	-2629.56	0.0	0.0	2674.03	-12.22	-2718.08	2661.81	-56.27
326	-0.0	0.0	-0.0	0.0	0.0	0.0	-97.78	-2964.99	-0.0	0.0	3054.24	-13.29	-3062.77	3040.95	-21.82
351	0.0	0.0	0.0	0.0	-0.0	0.0	-92.74	-2843.91	0.0	0.0	2934.01	-11.99	-2936.66	2922.03	-14.63
376	-0.0	-0.0	0.0	0.0	-0.0	0.0	-99.34	-2881.24	0.0	0.0	2948.37	-13.31	-2980.57	2935.06	-45.51
401	0.0	0.0	-0.0	0.0	0.0	0.0	-92.93	-3058.95	0.0	0.0	3121.28	-14.11	-3151.88	3107.16	-44.72
426	-0.0	-0.0	0.0	0.0	-0.0	0.0	-132.7	-3079.1	-0.0	0.0	3199.41	-17.37	-3211.8	3182.03	-29.77
451	0.0	0.0	0.0	0.0	-0.0	0.0	-125.94	-3165.44	0.0	-0.0	3243.29	-16.44	-3291.38	3226.85	-64.53
476	0.0	0.0	0.0	0.0	-0.0	0.0	-120.21	-2861.27	0.0	0.0	2953.6	-15.2	-2981.49	2938.4	-43.08
501	0.0	0.0	0.0	0.0	-0.0	0.0	-134.19	-3099.71	0.0	0.0	3181.88	-17.55	-3233.9	3164.33	-69.57
526	-0.0	0.0	0.0	-0.0	0.0	0.0	-143.46	-3281.53	0.0	0.0	3389.45	-17.75	-3424.98	3371.7	-53.28
551	0.0	-0.0	-0.0	0.0	-0.0	0.0	-130.86	-3170.88	0.0	0.0	3249.24	-17.91	-3301.75	3231.33	-70.42
576	0.0	-0.0	0.0	0.0	0.0	0.0	-118.47	-3286.48	0.0	0.0	3369.57	-16.43	-3404.95	3353.14	-51.81
601	0.0	0.0	0.0	-0.0	0.0	0.0	-117.89	-3133.41	-0.0	0.0	3216.51	-16.98	-3251.31	3199.53	-51.78
626	0.0	-0.0	0.0	0.0	0.0	0.0	-115.48	-3231.93	0.0	0.0	3302.39	-15.17	-3347.41	3287.22	-60.19
651	-0.0	0.0	0.0	0.0	0.0	0.0	-129.63	-2938.88	0.0	-0.0	3025.92	-16.75	-3068.51	3009.17	-59.34
676	0.0	-0.0	0.0	0.0	0.0	0.0	-126.85	-3080.4	0.0	0.0	3158.99	-18.01	-3207.25	3140.97	-66.28
701	-0.0	0.0	-0.0	0.0	0.0	0.0	-98.21	-2891.39	0.0	0.0	2956.84	-14.33	-2989.6	2942.51	-47.1
726	0.0	-0.0	0.0	0.0	-0.0	0.0	-94.75	-3160.51	0.0	0.0	3217.43	-12.82	-3255.26	3204.61	-50.64
751	-0.0	0.0	0.0	-0.0	0.0	0.0	-105.77	-2832.02	0.0	0.0	2899.7	-13.78	-2937.79	2885.92	-51.87
776	-0.0	0.0	-0.0	0.0	0.0	0.0	-106.65	-3104.03	0.0	-0.0	3170.48	-15.36	-3210.68	3155.12	-55.56
801	-0.0	0.0	-0.0	0.0	-0.0	0.0	-111.31	-2820.76	0.0	-0.0	2895.18	-14.61	-2932.07	2880.57	-51.5
826	-0.0	0.0	0.0	0.0	0.0	0.0	-112.7	-2868.91	-0.0	0.0	2939.97	-16.14	-2981.61	2923.83	-57.78
851	-0.0	0.0	0.0	0.0	0.0	0.0	-119.52	-2976.93	-0.0	0.0	3037.63	-17.14	-3096.46	3020.49	-75.96
876	0.0	0.0	0.0	0.0	0.0	0.0	-128.54	-3169.04	-0.0	-0.0	3281.02	-16.6	-3297.58	3264.42	-33.16
901	0.0	0.0	0.0	0.0	0.0	0.0	-118.06	-2716.52	0.0	0.0	2824.77	-14.95	-2834.58	2809.83	-24.75
926	-0.0	0.0	0.0	0.0	0.0	0.0	-118.83	-3229.79	-0.0	-0.0	3343.79	-13.82	-3348.63	3329.97	-18.66
951	0.0	0.0	0.0	0.0	0.0	0.0	-116.39	-2996.76	0.0	-0.0	3117.55	-14.63	-3113.14	3102.92	-10.22
976	0.0	0.0	-0.0	0.0	0.0	0.0	-110.92	-3231.1	-0.0	0.0	3329.75	-14.34	-3342.02	3315.41	-26.61
1001	0.0	0.0	0.0	-0.0	-0.0	0.0	-135.03	-2711.56	0.0	0.0	2863.2	-15.11	-2846.58	2848.09	1.5
